# Supplementary material for: Identifying ureteral stent encrustation using machine learning based on CT radiomics features: a bicentric study
Source: Front Med (Lausanne). 2023 Aug 2;10:1202486. doi: 10.3389/fmed.2023.1202486 (PMC10433756; doi:10.3389/fmed.2023.1202486)
Supplement: Supplementary file 2 [file Data_Sheet_2.zip › Supplementary S2/model parameters.csv]

model	best_params
LR	{'C': 5, 'penalty': 'l2'}
DT	{'criterion': 'gini', 'splitter': 'best'}
SVM	{'C': 0.01, 'gamma': 1, 'kernel': 'rbf'}
RF	{'max_depth': 5, 'max_features': 6, 'n_estimators': 50}
XGBoost	{'booster': 'gbtree', 'colsample_bytree': 0.75, 'max_depth': 5, 'n_estimators': 50, 'subsample': 0.9}
KNN	{'n_neighbors': 5}
