# Supplementary material for: Identifying ureteral stent encrustation using machine learning based on CT radiomics features: a bicentric study
Source: Front Med (Lausanne). 2023 Aug 2;10:1202486. doi: 10.3389/fmed.2023.1202486 (PMC10433756; doi:10.3389/fmed.2023.1202486)
Supplement: Supplementary file 3 [file Data_Sheet_3.zip]

Archive with 2 entries (1 files):
- Supplementary S3/
- Supplementary S3/details of selected features.csv
