# Supplementary material for: Identifying ureteral stent encrustation using machine learning based on CT radiomics features: a bicentric study
Source: Front Med (Lausanne). 2023 Aug 2;10:1202486. doi: 10.3389/fmed.2023.1202486 (PMC10433756; doi:10.3389/fmed.2023.1202486)
Supplement: Supplementary file 3 [file Data_Sheet_3.zip › Supplementary S3/details of selected features.csv]

	Features	Coefficient	OR
1	wavelet.LHH_glrlm_GrayLevelNonUniformityNormalized	-0.268	0.765
2	wavelet.HLH_glrlm_GrayLevelNonUniformityNormalized	-0.255	0.775
3	wavelet.LLH_glrlm_ShortRunHighGrayLevelEmphasis	-0.196	0.822
4	wavelet.LLH_firstorder_Skewness	-0.092	0.912
5	wavelet.HHL_firstorder_Mean	-0.037	0.964
6	wavelet.LLL_firstorder_Skewness	0.051	1.052
7	wavelet.LLH_glszm_SmallAreaHighGrayLevelEmphasis	0.058	1.06
8	wavelet.LHH_glcm_SumSquares	0.075	1.078
9	wavelet.HLH_glcm_SumSquares	0.075	1.078
10	wavelet.HHH_ngtdm_Complexity	0.106	1.112
11	wavelet.LHL_glszm_SmallAreaEmphasis	0.121	1.129
12	wavelet.LHH_glcm_Id	0.148	1.16
13	wavelet.HLL_gldm_DependenceNonUniformityNormalized	0.183	1.201
14	wavelet.HHL_glrlm_GrayLevelVariance	0.183	1.201
15	wavelet.HHH_firstorder_Maximum	0.197	1.218
16	lbp.2D_firstorder_Skewness	0.22	1.246
17	original_firstorder_Kurtosis	0.256	1.292
18	wavelet.LHL_glcm_SumSquares	0.265	1.303
19	wavelet.HHL_glcm_SumSquares	0.272	1.313
20	wavelet.HHH_glrlm_GrayLevelVariance	0.418	1.519
