# Supplementary material for: Identifying ureteral stent encrustation using machine learning based on CT radiomics features: a bicentric study
Source: Front Med (Lausanne). 2023 Aug 2;10:1202486. doi: 10.3389/fmed.2023.1202486 (PMC10433756; doi:10.3389/fmed.2023.1202486)
Supplement: Supplementary file 4 [file Data_Sheet_4.zip › Supplementary S4/Clin_test_results.csv]

label	probability
0	0.490808267565491
1	0.527833360676176
0	0.462059799487548
1	0.478468911393271
0	0.474360880991249
1	0.540127322908392
0	0.474360880991249
0	0.507275577092487
1	0.718066629294306
1	0.718066629294306
1	0.536034013857208
1	0.486693160239261
1	0.568598964547018
1	0.462059799487548
0	0.486693160239261
0	0.474360880991249
1	0.523727114917996
1	0.507275577092487
1	0.523727114917996
0	0.548297179182897
0	0.531935843772012
0	0.478468911393271
0	0.474360880991249
1	0.604525363679288
0	0.462059799487548
0	0.474360880991249
0	0.811822350385338
1	0.548297179182897
1	0.947583110290892
1	0.490808267565491
0	0.474360880991249
0	0.474360880991249
1	0.536034013857208
1	0.499041662453454
0	0.441667487430903
0	0.486693160239261
0	0.486693160239261
0	0.474360880991249
0	0.482579856116009
1	0.470256318253909
0	0.474360880991249
0	0.474360880991249
1	0.453883739087961
1	0.474360880991249
0	0.441667487430903
1	0.470256318253909
1	0.474360880991249
1	0.714720618216115
1	0.714720618216115
0	0.519617658877028
0	0.519617658877028
0	0.478468911393271
0	0.478468911393271
1	0.804158148453811
0	0.474360880991249
0	0.474360880991249
1	0.482579856116009
1	0.490808267565491
1	0.474360880991249
0	0.453883739087961
0	0.494924620920207
1	0.584679343737449
1	0.584679343737449
0	0.478468911393271
1	0.753255118839382
1	0.714720618216115
1	0.499041662453454
1	0.995344384189489
1	0.714720618216115
1	0.679991806340592
0	0.466155774651889
0	0.466155774651889
0	0.470256318253909
1	0.470256318253909
0	0.474360880991249
0	0.499041662453454
0	0.478468911393271
0	0.470256318253909
1	0.474360880991249
0	0.486693160239261
0	0.474360880991249
0	0.470256318253909
0	0.474360880991249
0	0.478468911393271
0	0.478468911393271
0	0.511391333843324
0	0.511391333843324
1	0.486693160239261
0	0.523727114917996
0	0.470256318253909
0	0.91687457119202
0	0.91687457119202
0	0.91687457119202
0	0.482579856116009
0	0.507275577092487
0	0.507275577092487
0	0.490808267565491
0	0.466155774651889
0	0.474360880991249
0	0.478468911393271
0	0.486693160239261
0	0.462059799487548
0	0.462059799487548
0	0.478468911393271
0	0.470256318253909
0	0.474360880991249
0	0.482579856116009
0	0.482579856116009
0	0.474360880991249
0	0.482579856116009
0	0.470256318253909
0	0.470256318253909
0	0.470256318253909
0	0.515505546668098
0	0.474360880991249
0	0.499041662453454
0	0.486693160239261
0	0.486693160239261
0	0.482579856116009
0	0.507275577092487
0	0.453883739087961
0	0.453883739087961
0	0.470256318253909
0	0.474360880991249
0	0.474360880991249
0	0.499041662453454
0	0.515505546668098
0	0.470256318253909
0	0.470256318253909
0	0.474360880991249
0	0.474360880991249
0	0.490808267565491
0	0.490808267565491
0	0.991330165724725
0	0.457968939602501
0	0.445732477067538
0	0.474360880991249
0	0.474360880991249
0	0.474360880991249
0	0.470256318253909
0	0.478468911393271
0	0.478468911393271
0	0.515505546668098
0	0.474360880991249
0	0.474360880991249
0	0.50315883394209
0	0.470256318253909
0	0.470256318253909
0	0.527833360676176
0	0.470256318253909
