# Supplementary material for: Identifying ureteral stent encrustation using machine learning based on CT radiomics features: a bicentric study
Source: Front Med (Lausanne). 2023 Aug 2;10:1202486. doi: 10.3389/fmed.2023.1202486 (PMC10433756; doi:10.3389/fmed.2023.1202486)
Supplement: Supplementary file 4 [file Data_Sheet_4.zip › Supplementary S4/Clin_train_results.csv]

label	probability
1	0.548297179182897
0	0.490808267565491
0	0.490808267565491
1	0.527833360676176
1	0.527833360676176
1	0.478468911393271
0	0.462059799487548
0	0.462059799487548
0	0.462059799487548
0	0.462059799487548
0	0.604525363679288
0	0.604525363679288
0	0.604525363679288
0	0.474360880991249
1	0.540127322908392
0	0.474360880991249
1	0.445732477067538
0	0.507275577092487
1	0.523727114917996
0	0.478468911393271
0	0.478468911393271
1	0.441667487430903
1	0.523727114917996
0	0.482579856116009
0	0.482579856116009
1	0.527833360676176
1	0.527833360676176
1	0.718066629294306
1	0.536034013857208
1	0.930748631043411
1	0.486693160239261
1	0.478468911393271
0	0.616274150276904
0	0.616274150276904
1	0.527833360676176
0	0.474360880991249
0	0.474360880991249
1	0.511391333843324
1	0.511391333843324
0	0.507275577092487
0	0.507275577092487
1	0.462059799487548
1	0.466155774651889
1	0.466155774651889
0	0.486693160239261
1	0.631728432242081
1	0.631728432242081
0	0.474360880991249
1	0.507275577092487
1	0.523727114917996
1	0.536034013857208
0	0.548297179182897
0	0.531935843772012
0	0.531935843772012
0	0.531935843772012
0	0.478468911393271
0	0.474360880991249
1	0.486693160239261
1	0.490808267565491
0	0.462059799487548
0	0.462059799487548
0	0.811822350385338
1	0.470256318253909
1	0.490808267565491
1	0.490808267565491
1	0.478468911393271
0	0.490808267565491
0	0.490808267565491
0	0.474360880991249
1	0.499041662453454
1	0.474360880991249
1	0.507275577092487
0	0.441667487430903
0	0.486693160239261
0	0.474360880991249
1	0.588672807539093
1	0.616274150276904
1	0.616274150276904
0	0.482579856116009
0	0.494924620920207
0	0.494924620920207
0	0.494924620920207
1	0.474360880991249
1	0.515505546668098
1	0.478468911393271
0	0.474360880991249
0	0.462059799487548
0	0.462059799487548
1	0.462059799487548
1	0.462059799487548
1	0.474360880991249
1	0.507275577092487
1	0.507275577092487
0	0.478468911393271
0	0.478468911393271
1	0.466155774651889
1	0.453883739087961
0	0.482579856116009
0	0.482579856116009
0	0.470256318253909
0	0.470256318253909
1	0.462059799487548
0	0.441667487430903
1	0.470256318253909
1	0.486693160239261
1	0.50315883394209
1	0.714720618216115
0	0.519617658877028
0	0.540127322908392
0	0.540127322908392
0	0.474360880991249
1	0.474360880991249
1	0.56455477180164
1	0.56455477180164
1	0.474360880991249
1	0.474360880991249
1	0.474360880991249
1	0.482579856116009
0	0.401531966401924
0	0.401531966401924
1	0.470256318253909
1	0.470256318253909
0	0.60845579227399
0	0.453883739087961
1	0.482579856116009
0	0.453883739087961
0	0.453883739087961
0	0.494924620920207
0	0.494924620920207
0	0.457968939602501
0	0.457968939602501
0	0.457968939602501
0	0.470256318253909
0	0.470256318253909
0	0.466155774651889
0	0.466155774651889
0	0.474360880991249
0	0.474360880991249
0	0.482579856116009
0	0.482579856116009
0	0.474360880991249
0	0.478468911393271
0	0.474360880991249
0	0.474360880991249
0	0.995344384189489
1	0.918121168385863
1	0.714720618216115
1	0.714720618216115
1	0.714720618216115
1	0.627888748354466
1	0.627888748354466
1	0.478468911393271
1	0.604525363679288
1	0.624032856552234
1	0.828804352875374
1	0.714720618216115
0	0.835701097083124
0	0.835701097083124
1	0.731209359014212
1	0.486693160239261
1	0.482579856116009
1	0.91687457119202
0	0.470256318253909
0	0.470256318253909
0	0.499041662453454
0	0.499041662453454
0	0.474360880991249
0	0.474360880991249
1	0.470256318253909
0	0.474360880991249
0	0.490808267565491
0	0.490808267565491
0	0.499041662453454
0	0.478468911393271
1	0.474360880991249
0	0.470256318253909
1	0.548297179182897
0	0.478468911393271
0	0.478468911393271
0	0.507275577092487
0	0.507275577092487
0	0.474360880991249
0	0.474360880991249
0	0.523727114917996
0	0.523727114917996
0	0.474360880991249
0	0.474360880991249
0	0.486693160239261
1	0.474360880991249
0	0.474360880991249
0	0.474360880991249
1	0.474360880991249
0	0.474360880991249
0	0.499041662453454
0	0.499041662453454
0	0.457968939602501
0	0.457968939602501
0	0.490808267565491
0	0.490808267565491
0	0.490808267565491
0	0.470256318253909
0	0.470256318253909
0	0.470256318253909
0	0.470256318253909
0	0.470256318253909
0	0.474360880991249
0	0.474360880991249
1	0.474360880991249
0	0.474360880991249
0	0.50315883394209
0	0.50315883394209
0	0.474360880991249
0	0.474360880991249
0	0.478468911393271
0	0.478468911393271
0	0.478468911393271
0	0.474360880991249
0	0.474360880991249
0	0.511391333843324
0	0.474360880991249
0	0.474360880991249
0	0.474360880991249
0	0.523727114917996
0	0.470256318253909
0	0.470256318253909
0	0.470256318253909
0	0.482579856116009
0	0.507275577092487
1	0.604525363679288
0	0.490808267565491
1	0.540127322908392
0	0.478468911393271
0	0.478468911393271
0	0.474360880991249
0	0.474360880991249
0	0.466155774651889
0	0.474360880991249
0	0.466155774651889
0	0.466155774651889
0	0.466155774651889
0	0.466155774651889
0	0.490808267565491
0	0.490808267565491
0	0.478468911393271
0	0.466155774651889
0	0.466155774651889
0	0.486693160239261
0	0.462059799487548
0	0.478468911393271
0	0.478468911393271
0	0.478468911393271
0	0.470256318253909
0	0.474360880991249
0	0.474360880991249
0	0.474360880991249
1	0.88807655593953
0	0.478468911393271
0	0.478468911393271
0	0.474360880991249
0	0.474360880991249
0	0.474360880991249
0	0.490808267565491
0	0.490808267565491
0	0.482579856116009
0	0.453883739087961
0	0.453883739087961
0	0.470256318253909
0	0.470256318253909
0	0.470256318253909
0	0.470256318253909
0	0.515505546668098
0	0.511391333843324
0	0.511391333843324
0	0.474360880991249
0	0.490808267565491
0	0.490808267565491
0	0.474360880991249
0	0.474360880991249
0	0.474360880991249
0	0.470256318253909
0	0.470256318253909
0	0.499041662453454
0	0.482579856116009
0	0.507275577092487
0	0.470256318253909
0	0.494924620920207
0	0.494924620920207
0	0.499041662453454
0	0.515505546668098
0	0.462059799487548
0	0.462059799487548
0	0.486693160239261
0	0.486693160239261
0	0.478468911393271
0	0.478468911393271
0	0.486693160239261
0	0.486693160239261
0	0.478468911393271
0	0.478468911393271
0	0.474360880991249
0	0.474360880991249
0	0.991330165724725
0	0.991330165724725
0	0.490808267565491
0	0.490808267565491
0	0.474360880991249
0	0.474360880991249
0	0.457968939602501
0	0.482579856116009
0	0.482579856116009
0	0.445732477067538
0	0.474360880991249
0	0.474360880991249
0	0.478468911393271
0	0.478468911393271
0	0.474360880991249
0	0.490808267565491
0	0.490808267565491
0	0.470256318253909
0	0.470256318253909
0	0.474360880991249
0	0.474360880991249
0	0.474360880991249
0	0.470256318253909
0	0.470256318253909
0	0.470256318253909
0	0.478468911393271
0	0.445732477067538
0	0.445732477067538
0	0.515505546668098
0	0.515505546668098
0	0.50315883394209
0	0.470256318253909
0	0.490808267565491
0	0.490808267565491
0	0.470256318253909
0	0.474360880991249
0	0.474360880991249
0	0.527833360676176
0	0.449804738998212
0	0.449804738998212
0	0.474360880991249
0	0.474360880991249
0	0.470256318253909
1	0.690645911326214
1	0.690645911326214
1	0.425490793257958
1	0.425490793257958
1	0.453883739087961
1	0.548297179182897
1	0.527833360676176
1	0.527833360676176
1	0.478468911393271
1	0.540127322908392
1	0.445732477067538
1	0.523727114917996
1	0.441667487430903
1	0.523727114917996
1	0.527833360676176
1	0.527833360676176
1	0.718066629294306
1	0.536034013857208
1	0.930748631043411
1	0.486693160239261
1	0.478468911393271
1	0.527833360676176
1	0.511391333843324
1	0.511391333843324
1	0.462059799487548
1	0.466155774651889
1	0.466155774651889
1	0.631728432242081
1	0.631728432242081
1	0.507275577092487
1	0.523727114917996
1	0.536034013857208
1	0.486693160239261
1	0.490808267565491
1	0.470256318253909
1	0.490808267565491
1	0.490808267565491
1	0.478468911393271
1	0.499041662453454
1	0.474360880991249
1	0.507275577092487
1	0.588672807539093
1	0.616274150276904
1	0.616274150276904
1	0.474360880991249
1	0.515505546668098
1	0.478468911393271
1	0.462059799487548
1	0.462059799487548
1	0.474360880991249
1	0.507275577092487
1	0.507275577092487
1	0.466155774651889
1	0.453883739087961
1	0.462059799487548
1	0.470256318253909
1	0.486693160239261
1	0.50315883394209
1	0.714720618216115
1	0.474360880991249
1	0.56455477180164
1	0.56455477180164
1	0.474360880991249
1	0.474360880991249
1	0.474360880991249
1	0.482579856116009
1	0.470256318253909
1	0.470256318253909
1	0.482579856116009
1	0.918121168385863
1	0.714720618216115
1	0.714720618216115
1	0.714720618216115
1	0.627888748354466
1	0.627888748354466
1	0.478468911393271
1	0.604525363679288
1	0.624032856552234
1	0.828804352875374
1	0.714720618216115
1	0.731209359014212
1	0.486693160239261
1	0.482579856116009
1	0.91687457119202
1	0.470256318253909
1	0.474360880991249
1	0.548297179182897
1	0.474360880991249
1	0.474360880991249
1	0.474360880991249
1	0.604525363679288
1	0.540127322908392
1	0.88807655593953
1	0.690645911326214
1	0.690645911326214
1	0.425490793257958
1	0.425490793257958
1	0.453883739087961
1	0.548297179182897
1	0.527833360676176
1	0.527833360676176
1	0.478468911393271
1	0.540127322908392
1	0.445732477067538
1	0.523727114917996
1	0.441667487430903
1	0.523727114917996
1	0.527833360676176
1	0.527833360676176
1	0.718066629294306
1	0.536034013857208
1	0.930748631043411
1	0.486693160239261
1	0.478468911393271
1	0.527833360676176
1	0.511391333843324
1	0.511391333843324
1	0.462059799487548
1	0.466155774651889
1	0.466155774651889
1	0.631728432242081
1	0.631728432242081
1	0.507275577092487
1	0.523727114917996
1	0.536034013857208
1	0.486693160239261
1	0.490808267565491
1	0.470256318253909
1	0.490808267565491
1	0.490808267565491
1	0.478468911393271
1	0.499041662453454
1	0.474360880991249
1	0.507275577092487
1	0.588672807539093
1	0.616274150276904
1	0.616274150276904
1	0.474360880991249
1	0.515505546668098
1	0.478468911393271
1	0.462059799487548
1	0.462059799487548
1	0.474360880991249
1	0.507275577092487
1	0.507275577092487
1	0.466155774651889
1	0.453883739087961
1	0.462059799487548
1	0.470256318253909
1	0.486693160239261
1	0.50315883394209
1	0.714720618216115
1	0.474360880991249
1	0.56455477180164
1	0.56455477180164
1	0.474360880991249
1	0.474360880991249
1	0.474360880991249
1	0.482579856116009
1	0.470256318253909
1	0.470256318253909
1	0.482579856116009
1	0.918121168385863
1	0.714720618216115
1	0.714720618216115
1	0.714720618216115
1	0.627888748354466
1	0.627888748354466
1	0.478468911393271
1	0.604525363679288
1	0.624032856552234
1	0.828804352875374
1	0.714720618216115
1	0.731209359014212
1	0.486693160239261
1	0.482579856116009
1	0.91687457119202
1	0.470256318253909
1	0.474360880991249
1	0.548297179182897
1	0.474360880991249
1	0.474360880991249
1	0.474360880991249
1	0.604525363679288
1	0.540127322908392
1	0.88807655593953
1	0.690645911326214
1	0.690645911326214
1	0.425490793257958
1	0.425490793257958
1	0.453883739087961
