# Supplementary material for: Identifying ureteral stent encrustation using machine learning based on CT radiomics features: a bicentric study
Source: Front Med (Lausanne). 2023 Aug 2;10:1202486. doi: 10.3389/fmed.2023.1202486 (PMC10433756; doi:10.3389/fmed.2023.1202486)
Supplement: Supplementary file 4 [file Data_Sheet_4.zip › Supplementary S4/Clin_val_results.csv]

label	probability
0	0.474360880991249
0	0.474360880991249
1	0.474360880991249
0	0.470256318253909
0	0.470256318253909
1	0.462059799487548
0	0.462059799487548
0	0.462059799487548
0	0.466155774651889
0	0.466155774651889
0	0.486693160239261
0	0.486693160239261
0	0.470256318253909
0	0.470256318253909
0	0.474360880991249
0	0.474360880991249
0	0.474360880991249
0	0.474360880991249
0	0.494924620920207
0	0.494924620920207
1	0.474360880991249
0	0.474360880991249
0	0.474360880991249
0	0.486693160239261
0	0.486693160239261
1	0.466155774651889
0	0.482579856116009
0	0.482579856116009
0	0.470256318253909
0	0.470256318253909
0	0.486693160239261
0	0.486693160239261
1	0.478468911393271
0	0.486693160239261
0	0.486693160239261
0	0.482579856116009
0	0.482579856116009
0	0.486693160239261
0	0.486693160239261
0	0.478468911393271
0	0.478468911393271
0	0.482579856116009
0	0.482579856116009
1	0.470256318253909
1	0.470256318253909
0	0.466155774651889
0	0.466155774651889
0	0.507275577092487
0	0.507275577092487
1	0.494924620920207
0	0.507275577092487
0	0.507275577092487
0	0.478468911393271
0	0.478468911393271
0	0.462059799487548
0	0.462059799487548
1	0.470256318253909
0	0.490808267565491
0	0.490808267565491
1	0.50315883394209
1	0.50315883394209
1	0.494924620920207
1	0.474360880991249
1	0.482579856116009
0	0.474360880991249
0	0.474360880991249
1	0.466155774651889
0	0.474360880991249
0	0.474360880991249
0	0.474360880991249
0	0.474360880991249
0	0.462059799487548
0	0.462059799487548
0	0.474360880991249
0	0.474360880991249
0	0.457968939602501
0	0.457968939602501
1	0.474360880991249
0	0.474360880991249
0	0.474360880991249
1	0.474360880991249
0	0.466155774651889
0	0.466155774651889
0	0.453883739087961
0	0.453883739087961
0	0.478468911393271
0	0.478468911393271
0	0.474360880991249
0	0.474360880991249
0	0.490808267565491
0	0.490808267565491
1	0.453883739087961
1	0.457968939602501
0	0.507275577092487
0	0.507275577092487
1	0.466155774651889
1	0.466155774651889
1	0.466155774651889
1	0.474360880991249
1	0.478468911393271
1	0.474360880991249
0	0.486693160239261
0	0.486693160239261
1	0.466155774651889
1	0.478468911393271
1	0.470256318253909
1	0.466155774651889
1	0.474360880991249
1	0.470256318253909
0	0.478468911393271
0	0.478468911393271
0	0.482579856116009
0	0.482579856116009
0	0.474360880991249
0	0.474360880991249
1	0.470256318253909
1	0.486693160239261
1	0.486693160239261
1	0.527833360676176
1	0.527833360676176
0	0.478468911393271
0	0.478468911393271
1	0.462059799487548
0	0.478468911393271
0	0.478468911393271
0	0.474360880991249
0	0.474360880991249
0	0.474360880991249
0	0.474360880991249
1	0.470256318253909
0	0.466155774651889
0	0.466155774651889
0	0.486693160239261
0	0.486693160239261
0	0.499041662453454
0	0.499041662453454
0	0.490808267565491
0	0.490808267565491
0	0.445732477067538
0	0.445732477067538
0	0.474360880991249
0	0.474360880991249
