# Supplementary material for: Identifying ureteral stent encrustation using machine learning based on CT radiomics features: a bicentric study
Source: Front Med (Lausanne). 2023 Aug 2;10:1202486. doi: 10.3389/fmed.2023.1202486 (PMC10433756; doi:10.3389/fmed.2023.1202486)
Supplement: Supplementary file 5 [file Data_Sheet_5.zip]

Archive with 3 entries (2 files):
- Supplementary S5/
- Supplementary S5/the detail information of all original features in SYSU5H.csv
- Supplementary S5/the detail information of all original features in ZPH.csv
