# Supplementary material for: Identifying ureteral stent encrustation using machine learning based on CT radiomics features: a bicentric study
Source: Front Med (Lausanne). 2023 Aug 2;10:1202486. doi: 10.3389/fmed.2023.1202486 (PMC10433756; doi:10.3389/fmed.2023.1202486)
Supplement: Supplementary file 5 [file Data_Sheet_5.zip › Supplementary S5/the detail information of all original features in SYSU5H.csv]

p_ID	label	Sex	Age	EL	Surgery	Indwelling.time	Location	original_firstorder_InterquartileRange	original_firstorder_Skewness	original_firstorder_Uniformity	original_firstorder_Median	original_firstorder_Energy	original_firstorder_RobustMeanAbsoluteDeviation	original_firstorder_MeanAbsoluteDeviation	original_firstorder_TotalEnergy	original_firstorder_Maximum	original_firstorder_RootMeanSquared	original_firstorder_90Percentile	original_firstorder_Minimum	original_firstorder_Entropy	original_firstorder_Range	original_firstorder_Variance	original_firstorder_10Percentile	original_firstorder_Kurtosis	original_firstorder_Mean	original_shape_VoxelVolume	original_shape_Maximum3DDiameter	original_shape_MeshVolume	original_shape_MajorAxisLength	original_shape_Sphericity	original_shape_LeastAxisLength	original_shape_Elongation	original_shape_SurfaceVolumeRatio	original_shape_Maximum2DDiameterSlice	original_shape_Flatness	original_shape_SurfaceArea	original_shape_MinorAxisLength	original_shape_Maximum2DDiameterColumn	original_shape_Maximum2DDiameterRow	original_glcm_JointAverage	original_glcm_SumAverage	original_glcm_JointEntropy	original_glcm_ClusterShade	original_glcm_MaximumProbability	original_glcm_Idmn	original_glcm_JointEnergy	original_glcm_Contrast	original_glcm_DifferenceEntropy	original_glcm_InverseVariance
1004227754	1	1	59	U	URL	46	bilateral	1.129939994	0.982912612	1	1.789504031	1501.201081	0.503472614	0.675100533	1074.99245	4.337612704	2.271291835	3.449951896	1.252730319	0	3.084882385	0.652550245	1.361338229	2.821017025	2.122785047	208.3816797	10.03187364	201.8473745	7.767367453	0.848870598	5.98481063	0.840038627	0.971184178	7.993604011	0.770506953	196.0309764	6.524888693	9.320269934	8.321086379	1	2	-3.20E-16	0	1	1	1	0	-3.20E-16	0
1004230875	0	1	50	UB	URL	32	left	1.525669669	0.796525135	1	1.946471224	2387.103886	0.627274495	0.825736945	1552.672969	4.766467188	2.439851947	3.747359736	0.975227918	0	3.79123927	0.961858131	1.212554311	2.549938965	2.23405895	260.8272997	11.34149017	254.3228783	9.072749669	0.811528293	5.338529085	0.878796104	0.940557424	8.729259214	0.588413577	239.2052711	7.973097058	10.40122617	9.660083837	1	2	-3.20E-16	0	1	1	1	0	-3.20E-16	0
1004230875	0	1	50	UB	URL	32	left	1.459856468	0.723816636	1	1.994335371	4916.521423	0.593848249	0.784574217	3197.912735	4.722591721	2.409279929	3.642058614	0.985199616	0	3.737392105	0.870689752	1.210559972	2.481809288	2.221247403	550.9244959	21.18333122	540.0837935	19.56812555	0.68278949	5.547640669	0.410259165	0.86971491	12.28845112	0.283503939	469.7189277	8.028002854	14.78985194	16.56791457	1	2	-3.20E-16	0	1	1	1	0	-3.20E-16	0
1004230875	0	1	50	UB	URL	32	left	0.937339535	0.610206451	1	1.753020299	2812.020116	0.386613405	0.513417119	1829.056393	3.765308791	1.997168249	2.842328499	0.877505286	0	2.887803505	0.374577778	1.21095884	2.415237235	1.901079493	458.5617115	23.62098985	445.7967844	21.41155209	0.645965589	5.60754906	0.298619174	0.980006818	14.57181222	0.261893628	436.8838881	6.393899993	22.25997265	9.064546604	1	2	-3.20E-16	0	1	1	1	0	-3.20E-16	0
1004259016	1	1	36	UB	URL	41	right	0.804803013	1.077245064	1	1.34494982	464.1572511	0.368656086	0.509518476	392.6693203	3.143324271	1.724925214	2.71199857	1.036425083	0	2.106899187	0.374197545	1.071946024	2.882839405	1.61281414	131.9734074	8.927606522	126.2630195	7.06753425	0.851282187	4.488016505	0.838614104	1.132361743	7.333446271	0.635018713	142.9754128	5.926933906	7.287974531	8.36862864	1	2	-3.20E-16	0	1	1	1	0	-3.20E-16	0
1004259016	1	1	36	UB	URL	41	right	1.30108129	0.412079813	1	1.920389049	1565.379625	0.528131443	0.673007899	1324.285147	3.821266784	2.171404815	3.175191628	0.803001763	0	3.018265021	0.612807397	1.123705108	2.034563753	2.025386747	280.8664823	21.65769156	262.7130889	22.71620717	0.571184801	2.689108687	0.376366031	1.321945584	21.00267157	0.118378419	347.2924078	8.549608722	13.21484375	15.60978509	1	2	-3.20E-16	0	1	1	1	0	-3.20E-16	0
1004259016	1	1	36	UB	URL	41	right	0.456697801	1.577125257	1	1.27390794	197.2529807	0.223137485	0.37076133	166.8727434	2.948466542	1.54160369	2.209225036	1.032365547	0	1.916100995	0.239551446	1.066871604	4.646714342	1.461844893	70.21662058	7.936665687	64.47098345	7.726493738	0.822704398	2.786322999	0.540012118	1.465949041	7.9273819	0.36061933	94.51117636	4.17240025	4.18431432	7.89850612	1	2	-3.20E-16	0	1	1	1	0	-3.20E-16	0
1004274330	1	2	44	B	URL	29	right	0.677414806	1.767687667	1	2.177126999	33333.06532	0.359490555	0.71735826	20457.89146	6.72727014	2.634397669	4.048876216	0.791032089	0	5.936238051	1.090521912	1.466362541	5.818739681	2.418579989	2947.801282	29.4630571	2930.974531	26.1542135	0.708093584	9.383985785	0.676117174	0.477224557	28.1532768	0.358794417	1398.733022	17.6833129	23.23133938	22.70646921	1	2	-3.20E-16	0	1	1	1	0	-3.20E-16	0
CT2017011383	0	2	51	UB	PCNL	25	bilateral	0.669755654	1.067423558	1	1.291773754	632.7396315	0.285179241	0.401474965	252.0534937	2.844296035	1.557013094	2.278997685	0.843221803	0	2.001074232	0.243859219	1.017317309	3.139047287	1.476628104	103.9700353	13.00333679	96.5009236	14.40726973	0.57608958	2.964995387	0.511763499	1.830137055	12.88359479	0.205798562	176.6099162	7.373114769	9.21875	12.158965	1	2	-3.20E-16	0	1	1	1	0	-3.20E-16	0
CT2017011383	0	2	51	UB	PCNL	25	bilateral	1.294451294	0.662581732	1	1.582615659	2904.583612	0.535496184	0.675072816	1157.048509	3.788508134	1.986566164	3.077788831	0.736716316	0	3.051791818	0.615953329	0.998883667	2.154331916	1.824963505	293.1875326	13.93959938	287.8429682	12.89587405	0.754809127	5.07066516	0.532935085	0.970350067	7.836784766	0.39320058	279.3084434	6.872663731	11.52810633	13.83201593	1	2	-3.20E-16	0	1	1	1	0	-3.20E-16	0
CT2017011383	0	2	51	UB	PCNL	25	bilateral	0.881742535	1.053761086	1	1.146352802	340.8629318	0.390061307	0.538603391	135.7836439	3.088029744	1.565966573	2.505117025	0.738764499	0	2.349265245	0.425505039	0.82724598	2.955687917	1.423638391	55.37101498	6.125767178	52.59914463	5.100913791	0.867004387	3.605626998	0.818756815	1.488686565	5.153437917	0.706859035	78.30363995	4.176407929	5.848528296	5.406077393	1	2	-3.20E-16	0	1	1	1	0	-3.20E-16	0
CT2017011383	0	2	51	UB	PCNL	25	bilateral	0.994392569	0.856886301	1	1.349122862	1112.878292	0.45048341	0.597872665	443.3179897	3.352245277	1.780616024	2.768513285	0.740812681	0	2.611432596	0.501529986	0.939486377	2.530584324	1.633726855	139.8217716	9.3160666	135.8548434	8.23341115	0.823558783	4.267793393	0.714923649	1.142258712	7.288061795	0.518350574	155.1813785	5.886260342	7.2293705	9.154306671	1	2	-3.20E-16	0	1	1	1	0	-3.20E-16	0
CT2017011383	0	2	51	UB	PCNL	25	bilateral	1.167463984	0.691713609	1	1.498640179	1715.135058	0.496328929	0.640522087	683.2285539	3.520196236	1.861429373	2.902874052	0.730571769	0	2.789624467	0.562500217	0.907944367	2.258456795	1.703648758	197.1845498	10.31385305	192.7030827	8.34141553	0.818663683	5.680780589	0.744530978	1.022701859	8.719062608	0.681033161	197.0778009	6.210442261	8.318321545	10.05305825	1	2	-3.20E-16	0	1	1	1	0	-3.20E-16	0
CT2017016420	0	1	54	UB	URL	60	bilateral	0.754138296	1.239778015	1	1.641479553	1941.27853	0.324624266	0.480448755	1093.267945	3.794868451	1.932156294	2.796049709	1.069721138	0	2.725147313	0.372688323	1.258431561	3.887655352	1.833177465	292.8478951	14.52711774	284.8696672	13.00711881	0.705110321	6.07964016	0.48709611	1.04234539	8.78152498	0.467408674	296.9325844	6.335716973	10.85782708	14.42236217	1	2	-3.20E-16	0	1	1	1	0	-3.20E-16	0
CT2017016420	0	1	54	UB	URL	60	bilateral	0.727509828	1.234119777	1	1.495776618	385.1161325	0.338241376	0.497469631	216.8854784	3.533608016	1.814274201	2.744199561	1.05967266	0	2.473935356	0.383424687	1.153324478	3.54070131	1.705334627	65.8907764	6.585463095	61.99552395	5.413043559	0.843977763	3.696427024	0.870781673	1.447770341	5.623689965	0.682874059	89.75528087	4.713579128	6.03627555	6.03627555	1	2	-3.20E-16	0	1	1	1	0	-3.20E-16	0
CT2017016420	0	1	54	UB	URL	60	bilateral	0.76368435	0.860730278	1	1.614348662	616.1133944	0.330924674	0.44929097	346.9759821	3.214066406	1.887153704	2.706417283	1.109915051	0	2.104151355	0.284668442	1.275112035	2.679450938	1.810160396	97.42824203	11.61876581	91.60882873	11.07306626	0.705552108	3.303123196	0.380276667	1.520463225	9.873046875	0.298302486	139.2878552	4.210828734	7.092251112	7.240234375	1	2	-3.20E-16	0	1	1	1	0	-3.20E-16	0
CT2017027936	1	1	44	U	URL	29	right	1.069718258	0.998897509	1	1.639621915	1158.473871	0.481658897	0.653073234	970.3956653	4.216810572	2.082991466	3.248823445	0.97374542	0	3.243065152	0.626622179	1.165287671	2.919173203	1.92671515	223.6525564	11.45413166	215.6948811	9.725092186	0.809815074	5.57898809	0.636967004	0.995753072	8.682899849	0.57366943	214.7788406	6.194562832	8.089685319	10.96428379	1	2	-3.20E-16	0	1	1	1	0	-3.20E-16	0
CT2017032181	0	2	51	UB	URL	28	right	1.289007061	0.592698417	1	2.205764682	390.7754418	0.554172839	0.718002485	252.439409	4.338740597	2.57357972	3.794270429	1.31969762	0	3.019042977	0.722789419	1.478468007	2.213367929	2.429099248	38.11376953	5.721822945	35.1260376	4.983913603	0.863234389	3.129465317	0.679433337	1.710588982	3.991812911	0.627913236	60.0862129	3.386237051	5.209666496	5.569255028	1	2	-3.20E-16	0	1	1	1	0	-3.20E-16	0
CT2017032181	0	2	51	UB	URL	28	right	0.811894028	0.699904446	1	1.72764931	870.6208163	0.327617837	0.438862928	562.4176465	3.11187851	1.920695514	2.680873039	1.115220605	0	1.996657905	0.272216798	1.286620456	2.388435181	1.848473548	152.4550781	21.57553954	142.6843872	19.33482108	0.592282707	3.218636585	0.181279669	1.562534399	17.22578123	0.166468393	222.9492632	3.505009971	5.97945702	5.569255028	1	2	-3.20E-16	0	1	1	1	0	-3.20E-16	0
CT2017039340	1	1	48	U	URL	44	right	0.795975623	1.286394442	1	1.482905474	276.602159	0.353993282	0.533305346	182.8481579	3.569858836	1.907747911	2.843652029	1.172255999	0	2.397602837	0.439562203	1.233367371	3.568671783	1.788837581	50.23988262	6.102861978	46.21848851	5.682154792	0.85200331	2.400146484	0.832605657	1.581627702	5.983706923	0.422400757	73.10044178	4.730994226	4.611995019	5.332114755	1	2	-3.20E-16	0	1	1	1	0	-3.20E-16	0
CT2017039340	1	1	48	U	URL	44	right	1.210514431	1.020723257	1	1.671332205	1206.975064	0.483832628	0.669346583	797.8721784	4.138194597	2.130140897	3.23069072	1.050033254	0	3.088161343	0.652629002	1.220126574	2.888915097	1.971007671	175.8395892	9.800316513	169.6146914	7.684205773	0.82114865	5.091401555	0.86838032	1.063917254	7.993604011	0.662580064	180.4559968	6.672813065	7.936980952	9.544036001	1	2	-3.20E-16	0	1	1	1	0	-3.20E-16	0
CT2017042642	0	2	51	UB	PCNL	28	left	1.95470508	-0.390738966	1	3.279933626	71554.46237	0.793796156	0.927490035	33246.63189	4.413823123	3.170807513	4.106769861	0.939906806	0	3.473916317	1.053316758	1.467717315	1.610293741	3.000117252	3306.799763	33.8084614	3291.66044	30.75130786	0.710360606	11.20849978	0.469068032	0.457650119	16.58503221	0.364488555	1506.428792	14.42445546	29.79032383	32.9665187	1	2	-3.20E-16	0	1	1	1	0	-3.20E-16	0
CT2017042642	0	2	51	UB	PCNL	28	left	0.669295836	0.997802905	1	1.483772388	313.9912307	0.284199735	0.401666268	145.8909831	2.978901016	1.737569121	2.496446087	1.102464415	0	1.876436601	0.23840125	1.191971445	2.9392733	1.667556655	48.32192993	7.639513805	44.83717537	6.112749613	0.786911899	2.828251152	0.669867228	1.729863878	6.096779095	0.462680681	77.56221007	4.094730639	5.808319229	5.17368951	1	2	-3.20E-16	0	1	1	1	0	-3.20E-16	0
CT2017045225	1	2	63	B	URL	21	left	1.962725267	0.514126173	1	2.393893012	3717.046501	0.811575848	1.020685771	2321.710284	5.435597936	2.919817804	4.479158798	0.878752184	0	4.556845753	1.385927323	1.372029698	2.027584545	2.671967194	272.3306484	22.01656018	261.4780222	20.34491737	0.614749199	2.722423282	0.332917033	1.230196318	21.58273083	0.133813435	321.6693002	6.773169534	15.42692897	8.68359375	1	2	-3.20E-16	0	1	1	1	0	-3.20E-16	0
CT2017053396	0	2	83	UB	URL	36	right	1.605414667	0.743595755	1	2.377828865	3545.669234	0.682473187	0.898337393	2970.169369	5.382584893	2.905523981	4.372250069	1.258816275	0	4.123768618	1.126306626	1.593599054	2.427972288	2.704766714	351.8295286	13.13160457	340.9744707	11.38948003	0.791661107	6.721328418	0.619499983	0.87438801	11.9335044	0.590134791	298.1439891	7.05578268	11.14048262	9.564399608	1	2	-3.20E-16	0	1	1	1	0	-3.20E-16	0
CT2017053396	0	2	83	UB	URL	36	right	0.667723562	1.073372844	1	1.984102213	576.8344445	0.308686078	0.437360691	483.2080731	3.699461018	2.220407379	2.995358035	1.482158294	0	2.217302724	0.287971358	1.64195145	3.245551191	2.154585243	98.0096544	11.2236639	90.85439117	10.10411372	0.715400847	3.273867217	0.480686282	1.503670571	10.15387592	0.324013299	136.6150743	4.856908863	9.720136055	6.197377149	1	2	-3.20E-16	0	1	1	1	0	-3.20E-16	0
CT2017059113	1	2	71	U	PCNL	40	left	1.017895382	1.798616477	1	1.976627068	801.5241711	0.447645715	0.872267333	885.5232599	6.574443512	2.699367217	4.20556597	0.775311275	0	5.799132237	1.530870616	1.386634512	5.752361071	2.399106658	121.5279116	7.874030198	114.53085	7.143473906	0.838296508	4.232357114	0.822312532	1.187897513	7.432393862	0.592478837	136.0509118	5.874168112	6.957204562	6.957204562	1	2	-3.20E-16	0	1	1	1	0	-3.20E-16	0
CT2017060588	0	1	46	UB	URL	29	left	0.967901717	0.273616279	1	2.015838306	1525.899464	0.382737043	0.480479923	1278.229736	3.405135848	2.137419301	2.86868064	1.147919946	0	2.257215902	0.309845708	1.3782481	1.907391596	2.063665564	279.7882442	17.6783908	256.4725572	18.56044807	0.449450817	3.517606937	0.87933275	1.693512149	17.6783908	0.18952166	434.3393915	16.32080984	15.74267412	17.66015625	1	2	-3.20E-16	0	1	1	1	0	-3.20E-16	0
CT2017060588	0	1	46	UB	URL	29	left	1.019725551	0.860063915	1	1.891251714	699.3529337	0.410599583	0.564143662	585.8405071	3.773660893	2.188627101	3.148634041	1.227487854	0	2.54617304	0.459259196	1.379295046	2.713193342	2.081064485	122.3026457	9.0678273	116.8227611	7.718472629	0.809862339	4.172884285	0.726675948	1.221510203	8.186316485	0.540636015	142.7001947	5.608828415	6.111432878	8.437897886	1	2	-3.20E-16	0	1	1	1	0	-3.20E-16	0
CT2017061007	1	1	64	U	URL	20	left	0.928609072	0.687693465	1	1.604175632	894.9106854	0.388076858	0.525029853	513.0230521	3.272965816	1.85525313	2.714296958	0.765270297	0	2.507695519	0.392836812	1.053725441	2.518515136	1.746175067	149.0495037	11.88522062	142.88688	9.876086996	0.753935989	3.544717833	0.606796065	1.226927401	10.30902226	0.35891926	175.3118283	5.992770728	6.766673382	10.93848701	1	2	-3.20E-16	0	1	1	1	0	-3.20E-16	0
CT2017064016	1	1	60	U	PCNL	40	right	1.330879714	1.014443901	1	1.660782587	1797.789896	0.560564622	0.766571882	1036.709888	4.709484855	2.216301932	3.460066791	0.970395099	0	3.739089756	0.857590776	1.135354941	2.981790248	2.013554935	211.0568202	9.703075661	205.4344049	7.943047624	0.839818862	5.508884954	0.88234423	0.975904769	8.529161582	0.69354802	200.4844156	7.008502239	8.841997061	8.841997061	1	2	-3.20E-16	0	1	1	1	0	-3.20E-16	0
CT2017064242	0	1	32	UB	URL	30	left	0.801816485	1.997486596	1	1.669528847	1053.977692	0.343201923	0.632659619	882.9266185	5.366765395	2.131433155	2.855053564	0.893742051	0	4.473023344	0.82926742	1.206098313	6.782308804	1.927106607	194.3484924	9.564465976	186.6345885	8.250414795	0.772971503	5.935213914	0.778170715	1.094770947	9.152580073	0.719383699	204.3221252	6.420231182	8.9246107	8.437916693	1	2	-3.20E-16	0	1	1	1	0	-3.20E-16	0
CT2017064242	0	1	32	UB	URL	30	left	1.494410355	1.100062045	1	1.564389321	563.5835572	0.60597115	0.904253379	472.1190288	5.283062082	2.350601836	3.710868893	0.583427332	0	4.69963475	1.252635245	1.036854299	3.33019463	2.067049527	85.44631992	8.322577166	79.51254771	7.04862797	0.794188209	3.606015892	0.697410557	1.416061558	6.905382197	0.511591179	112.5946622	4.915787559	6.197434762	6.928251507	1	2	-3.20E-16	0	1	1	1	0	-3.20E-16	0
CT2018016737	1	2	36	U	URL	41	right	0.585368319	1.183549121	1	2.009802849	252.3671695	0.284828527	0.412671409	246.8756256	3.677350659	2.24662934	2.911192086	1.551979102	0	2.125371557	0.278563627	1.672283152	3.758251131	2.183753595	48.91199321	8.524923249	42.71647407	8.337951818	0.668808599	0	0.644694177	2.068475956	8.524923249	0	88.35799951	5.375428989	5.8515625	8.359375	1	2	-3.20E-16	0	1	1	1	0	-3.20E-16	0
CT2018016737	1	2	36	U	URL	41	right	1.006989459	0.816941993	1	2.093347329	1321.046398	0.416929422	0.546238975	1292.300248	4.007072871	2.391404519	3.347628447	1.480687813	0	2.526385059	0.42132664	1.643321066	2.489140355	2.301627453	225.9734086	13.407355	216.4355699	11.27231152	0.764893625	4.706882374	0.57250793	1.053028691	9.784397582	0.417561417	227.912865	6.453487733	8.099160996	11.65046365	1	2	-3.20E-16	0	1	1	1	0	-3.20E-16	0
CT2018021829	1	1	48	UB	PCNL	91	right	0.872158682	0.623273295	1	1.665653213	299.5572114	0.342285086	0.440050778	181.9764632	2.912170013	1.845009274	2.535091123	1.108398735	0	1.803771278	0.266796408	1.212594237	2.159987975	1.771232004	53.4586655	10.09314076	48.39629187	10.33259335	0.620704671	0	0.496704337	2.137937879	10.09314076	0	103.4682656	5.132243929	8.203125	6.15234375	1	2	-3.20E-16	0	1	1	1	0	-3.20E-16	0
CT2018021829	1	1	48	UB	PCNL	91	right	1.10947049	0.796771167	1	1.704953258	2736.914265	0.454467167	0.597143264	1662.633911	3.976294297	2.06312295	3.024628602	0.973367812	0	3.002926485	0.497855809	1.219245014	2.598366447	1.938716198	390.612749	15.31930415	382.8926293	13.25294735	0.777433771	6.018647828	0.548199994	0.856633499	10.43460573	0.454136553	327.9986527	7.265265659	10.6167637	12.71936378	1	2	-3.20E-16	0	1	1	1	0	-3.20E-16	0
CT2018021829	1	1	48	UB	PCNL	91	right	0.752747008	0.288105834	1	1.841999567	434.5211491	0.295228749	0.380701633	263.9650086	2.819462215	1.943822208	2.530858811	1.178937276	0	1.640524939	0.197989918	1.371608264	1.984762882	1.892208989	69.86075605	6.732617638	65.81085715	6.175665732	0.820664432	2.579801974	0.923283787	1.459551187	6.732617638	0.41773666	96.05431469	5.701892043	6.288187488	6.288187488	1	2	-3.20E-16	0	1	1	1	0	-3.20E-16	0
CT2018022346	1	1	62	U	URL	43	bilateral	0.681643267	1.359052893	1	1.637537042	1984.847712	0.293458594	0.45876302	1421.342801	3.80096946	1.917196889	2.738092129	0.924495646	0	2.876473814	0.357579143	1.266836543	4.288187206	1.82155559	386.6921919	14.45741541	374.9064345	11.86708356	0.704499977	7.176995324	0.639974437	0.951982233	11.1328125	0.60478173	356.9042648	7.594630127	12.40695901	11.29124449	1	2	-3.20E-16	0	1	1	1	0	-3.20E-16	0
CT2018027040	1	1	75	B	URL	43	left	1.100673475	0.626159841	1	1.923833594	629.8231658	0.448005323	0.576181593	527.5713898	3.694437209	2.159943699	3.020572394	1.203166859	0	2.49127035	0.453653065	1.312509398	2.337020442	2.052243582	113.0827532	8.974843152	106.5560635	8.066382633	0.763072063	2.545424192	0.882770127	1.336777668	8.974843152	0.315559565	142.441766	7.120761617	8.131915965	8.830078125	1	2	-3.20E-16	0	1	1	1	0	-3.20E-16	0
CT2018029271	1	2	24	B	RIRS	31	right	1.489816936	-0.097677687	1	3.164111075	18723.78952	0.601457106	0.80018093	12642.87474	5.778473026	3.168527328	4.235301764	0.761114337	0	5.017358689	0.918198842	1.65459408	2.247272419	3.020160026	1259.30498	26.19436133	1243.18385	23.92021501	0.675611445	7.607519345	0.483357683	0.665695069	26.19436133	0.318037248	827.581359	11.56201971	25.22460938	12.1728978	1	2	-3.20E-16	0	1	1	1	0	-3.20E-16	0
CT2018034594	1	1	49	U	RIRS	51	left	1.128686311	0.636622752	1	1.399522649	1510.159508	0.46938055	0.644613618	901.7395608	4.162247853	1.750201094	2.72051823	0.172518714	0	3.989729139	0.612295149	0.680230919	2.753946585	1.565537838	294.3779124	12.3944456	285.9436568	10.62224837	0.761463278	5.817583935	0.69145812	0.963995496	9.774424161	0.547679148	275.6483972	7.344839887	10.78967318	11.26860668	1	2	-3.20E-16	0	1	1	1	0	-3.20E-16	0
CT2018037307	1	2	44	B	URL	192	right	1.129681657	0.9025867	1	1.50642488	5924.778248	0.464830278	0.657414982	5924.778248	4.860255521	1.924314529	2.98484965	0.132586765	0	4.727668756	0.657662384	0.925220461	3.215579635	1.745085677	1600	66.67833231	1521.166667	68.44480039	0.361305257	6.848668069	0.420728749	1.163815787	47.12748667	0.100061188	1770.357781	28.79669525	34.71310992	26.2488095	1	2	-3.20E-16	0	1	1	1	0	-3.20E-16	0
CT2018037711	1	1	46	U	URL	31	left	0.59392758	1.444406998	1	1.678423771	577.1022996	0.278524526	0.445355407	500.5191702	3.610251374	1.954960238	2.855859149	1.274136225	0	2.336115149	0.341585207	1.37625009	4.164777569	1.865552017	130.9618671	7.973190447	125.0714741	6.077281989	0.839522853	5.45438788	0.949359669	1.151857742	7.040120273	0.897504491	144.0645458	5.769526416	7.32523769	7.32523769	1	2	-3.20E-16	0	1	1	1	0	-3.20E-16	0
CT2018038092	1	2	56	U	PCNL	29	left	0.72228601	1.401794499	1	1.755183112	1088.800379	0.316298681	0.485811813	1866.358291	4.005253816	2.116756953	2.919272946	1.357981282	0	2.647272534	0.37567936	1.507098393	4.239841737	2.02607518	416.5364685	14.57963216	400.8235016	13.48626286	0.777336646	6.467003506	0.541546529	0.843769695	9.117887887	0.479525245	338.2027236	7.303438841	14.1015084	13.22325804	1	2	-3.20E-16	0	1	1	1	0	-3.20E-16	0
CT2018039992	0	1	44	UB	RIRS	63	left	0.679701257	0.764258936	1	1.635529394	810.3902945	0.305387609	0.407382983	614.3653412	2.988890119	1.841400111	2.562742605	1.02530871	0	1.963581409	0.237719616	1.251674403	2.496765893	1.775678674	181.1883947	25.56408021	169.1533915	22.06815361	0.573777914	3.141573778	0.174534287	1.523982784	21.0668268	0.142357799	257.7868564	3.851649454	6.01691753	6.639555798	1	2	-3.20E-16	0	1	1	1	0	-3.20E-16	0
CT2018039992	0	1	44	UB	RIRS	63	left	1.228497087	0.93772965	1	1.742267666	2515.876082	0.514231682	0.694989678	1907.311919	4.245582222	2.189096827	3.343744524	1.041420147	0	3.204162074	0.698801572	1.208576308	2.784348374	2.023201262	398.00798	14.16354494	389.6687651	11.33123417	0.791041425	6.215272934	0.758977051	0.836988901	10.60926875	0.54850803	326.1484316	8.600146696	11.46297114	10.55354022	1	2	-3.20E-16	0	1	1	1	0	-3.20E-16	0
CT2018040802	1	1	45	U	URL	41	right	0.907003103	0.757207102	1	1.71178024	1476.353554	0.374500882	0.494490323	1236.737449	3.605935489	1.981532795	2.734441456	1.043195179	0	2.56274031	0.340057744	1.265380503	2.615667155	1.893783111	314.9742009	13.34835686	306.0736666	11.45122584	0.803800004	6.02680316	0.591678012	0.89274508	8.38079292	0.526302009	273.2457598	6.775438537	13.25145656	10.69508138	1	2	-3.20E-16	0	1	1	1	0	-3.20E-16	0
CT2018041621	0	1	64	UB	URL	28	right	1.261057946	0.724618591	1	2.065354376	849.7936502	0.503137219	0.673943566	711.8693604	4.297839188	2.472574242	3.568053433	1.152065134	0	3.145774054	0.64355399	1.463682806	2.458915576	2.338817948	116.4398452	10.7844802	109.4590392	9.297504404	0.732229153	3.466432962	0.602915616	1.380659433	8.645713811	0.372834775	151.125655	5.605610599	8.437904938	8.437904938	1	2	-3.20E-16	0	1	1	1	0	-3.20E-16	0
CT2018041621	0	1	64	UB	URL	28	right	1.738843521	0.661950509	1	2.229196774	2373.690325	0.723387108	0.92260638	1988.432619	5.020859838	2.785167486	4.313694904	1.213373903	0	3.807485935	1.168646761	1.422669354	2.151138826	2.56680953	256.3351988	11.10608071	248.481792	9.142117954	0.802512704	5.599255115	0.830513345	0.958518909	8.38079292	0.612468045	238.1744961	7.592650963	10.1034849	10.1034849	1	2	-3.20E-16	0	1	1	1	0	-3.20E-16	0
CT2018049314	1	1	52	U	URL	37	right	1.007711771	1.073535036	1	1.354449621	2769.814556	0.453684881	0.619316954	1690.560642	3.823242486	1.879608132	3.010408843	0.937430621	0	2.885811865	0.546422112	1.094948694	2.823965761	1.728150635	478.515625	15.40726417	471.4711507	13.5013897	0.79402766	6.597459294	0.57406979	0.782522412	9.144296805	0.488650386	368.9367422	7.750739951	15.22795538	12.88303754	1	2	-3.20E-16	0	1	1	1	0	-3.20E-16	0
CT2018049314	1	1	52	U	URL	37	right	0.109050973	2.709205246	1	1.135337943	163.5016666	0.08332605	0.271262715	99.7934977	3.241637296	1.370886393	1.748850641	1.054559445	0	2.187077851	0.180795177	1.084447489	9.773230068	1.303278299	53.10058594	7.478745926	49.10786947	6.557700352	0.745238209	1.862961435	0.85219097	1.772033712	6.98771243	0.284087612	87.02080024	5.588413024	7.102005109	5.55942682	1	2	-3.20E-16	0	1	1	1	0	-3.20E-16	0
CT2018049370	0	1	51	UB	PCNL	36	left	0.773011988	1.837378145	1	1.398859179	487.9717932	0.356199607	0.584947648	297.8343464	4.764339562	1.967941058	2.965441984	1.275506202	0	3.48883336	0.577930002	1.316623861	5.894550184	1.815175476	76.90429688	7.950100727	72.53011068	6.366741084	0.806803972	2.868555448	0.925950565	1.437286402	6.720566615	0.450553181	104.2465418	5.895287504	6.562202374	7.310162554	1	2	-3.20E-16	0	1	1	1	0	-3.20E-16	0
CT2018049370	0	1	51	UB	PCNL	36	left	2.013737346	0.443362039	1	2.081412317	10680.41584	0.802498566	0.938283725	6518.808497	4.433342408	2.638647653	3.964806684	1.201494416	0	3.231847991	1.073561864	1.346022987	1.650142004	2.426705497	936.2792969	20.85674726	923.3347575	16.315331	0.7168719	9.104915866	0.618164149	0.692770691	15.34912711	0.558058912	639.6592583	10.0855527	12.68996282	20.56394847	1	2	-3.20E-16	0	1	1	1	0	-3.20E-16	0
CT2018050837	1	2	66	U	URL	25	left	1.23873392	0.926108619	1	1.78252433	876.3139263	0.494751052	0.68123209	679.30918	4.230784129	2.194290702	3.278810592	1.099264779	0	3.13151935	0.658838544	1.258031349	2.728996495	2.038644927	141.0844528	7.966985051	135.0121366	6.601587651	0.847582589	5.106912229	0.933324715	1.112187034	7.3289352	0.773588491	150.1587478	6.161424916	7.647819517	7.161735465	1	2	-3.20E-16	0	1	1	1	0	-3.20E-16	0
CT2018050837	1	2	66	U	URL	25	left	1.006112729	1.018977887	1	1.684468761	754.6147162	0.433938988	0.602430057	584.9692543	3.903236802	2.119375914	3.165316486	1.057539004	0	2.845697797	0.530771361	1.327504763	2.923868506	1.990221822	130.2318026	9.006130687	124.6762792	7.91968734	0.82291149	4.340627352	0.70921439	1.176349541	5.99945352	0.548080646	146.6628838	5.616756228	8.725060603	8.30228848	1	2	-3.20E-16	0	1	1	1	0	-3.20E-16	0
CT2018054222	1	1	63	U	RIRS	26	left	0.910175727	1.256939429	1	1.627765232	1359.57303	0.397614102	0.576587662	849.6463745	4.161497661	2.045312111	3.011888319	1.172677369	0	2.988820292	0.509827575	1.289524253	3.713342142	1.916630913	203.1042581	9.90009683	197.2715204	7.749844641	0.846670668	5.44608967	0.906579811	0.981178778	7.751993477	0.702735335	193.5586294	7.025852688	9.50368148	8.111834152	1	2	-3.20E-16	0	1	1	1	0	-3.20E-16	0
CT2018054222	1	1	63	U	RIRS	26	left	0.778979226	1.379278175	1	1.531417802	1048.657955	0.349004721	0.520662791	655.3442952	3.868355478	1.935253725	2.857937425	1.184977041	0	2.683378438	0.433317465	1.266974854	4.032816056	1.819859752	174.9821301	10.11625634	169.4878995	8.107466764	0.817442254	4.672624963	0.833453505	1.06900764	8.687768068	0.576336	181.1838595	6.757196589	8.544768087	8.111834152	1	2	-3.20E-16	0	1	1	1	0	-3.20E-16	0
CT2018056707	0	1	28	UB	PCNL	31	left	0.91412775	0.495396924	1	1.85161771	503.5839656	0.411086454	0.521349388	479.0701106	3.424288451	2.129974761	2.923424768	1.105475105	0	2.318813346	0.360553581	1.377549204	2.121827501	2.043584816	105.596655	9.183293375	98.69957619	7.021350167	0.784858908	3.334231736	0.938280582	1.333278175	8.070476047	0.474870453	131.5939908	6.587996518	8.126328055	7.320939309	1	2	-3.20E-16	0	1	1	1	0	-3.20E-16	0
CT2018056707	0	1	28	UB	PCNL	31	left	1.4613677	0.493048373	1	2.173159828	9751.157997	0.597043425	0.755397277	9276.483486	4.461055663	2.512255784	3.663383872	1.053945919	0	3.407109744	0.770221846	1.341272657	2.07530838	2.353976907	1469.791279	22.39906956	1453.935926	20.41392987	0.752055834	8.322433226	0.638199391	0.567612935	15.42218221	0.407684031	825.2728384	13.02815762	20.10933502	20.89463408	1	2	-3.20E-16	0	1	1	1	0	-3.20E-16	0
CT2018057934	1	2	19	UB	URL	67	left	2.536264394	0.749798909	1	2.865435955	2724.875498	1.028957237	1.394178513	2338.364916	7.807546465	3.728595716	5.778110825	0.824336893	0	6.983209572	2.79648894	1.500815439	2.653780222	3.332557137	168.1983356	17.94061289	155.2902576	19.20491727	0.543176012	2.044184762	0.466942316	1.656388242	17.38825933	0.106440696	257.2209568	8.967588544	16.30191122	9.75	1	2	-3.20E-16	0	1	1	1	0	-3.20E-16	0
CT2018057934	1	2	19	UB	URL	67	left	1.533740153	1.45079451	1	1.92493992	3131.13555	0.742939285	1.166111474	2686.998919	7.243460905	2.982494166	5.044163412	1.032157888	0	6.211303017	2.258993059	1.342404946	4.130108445	2.576097512	302.0704803	13.52634655	292.7022907	11.08617208	0.796511859	5.401180285	0.675920025	0.914428678	9.817474854	0.487199752	267.6553687	7.493365709	11.26271591	10.40484812	1	2	-3.20E-16	0	1	1	1	0	-3.20E-16	0
CT2018060268	0	2	61	UB	URL	28	left	1.543086495	0.745206791	1	2.426799616	3246.611069	0.643227479	0.859632679	2719.683451	5.217176871	2.90769949	4.264107267	1.157014884	0	4.060161987	1.045507786	1.623314928	2.454118575	2.721986139	321.6764876	13.63493986	311.9731386	11.38153374	0.788672179	5.972206494	0.628446961	0.904097363	8.645713811	0.524727742	282.0540921	7.152690291	13.25147031	10.29602632	1	2	-3.20E-16	0	1	1	1	0	-3.20E-16	0
CT2018060268	0	2	61	UB	URL	28	left	0.948683279	1.14114885	1	1.983668363	582.5944497	0.414592026	0.635609086	488.0388965	4.324166173	2.38991847	3.739547835	1.255988362	0	3.068177812	0.631325341	1.504546755	3.199844946	2.253970929	85.44531701	8.047015263	80.31440949	7.029466831	0.834187971	3.704833995	0.650241122	1.343658935	6.619517235	0.527043385	107.9151739	4.570848401	5.596394673	7.678216743	1	2	-3.20E-16	0	1	1	1	0	-3.20E-16	0
CT2018064680	1	1	37	U	URL	36	right	0.974434575	1.18576385	1	1.623294438	845.5258247	0.398518595	0.579483518	655.442573	4.060921078	2.02105562	3.057530702	1.087304082	0	2.973616996	0.506882548	1.265556814	3.429008406	1.891502914	160.4641853	8.855731087	154.1657722	6.903462963	0.855210605	5.126400898	0.939321945	1.05458533	7.661396648	0.742583965	162.5809619	6.484574255	7.647819517	8.172840535	1	2	-3.20E-16	0	1	1	1	0	-3.20E-16	0
CT2018066153	1	1	51	U	URL	40	left	1.094165953	0.819171146	1	1.551750138	826.2813304	0.480427263	0.625874209	554.8844302	3.689449653	1.983601019	3.047836004	0.904668191	0	2.784781462	0.536220761	1.121374821	2.444469056	1.843489149	141.0242808	9.295830561	135.2601931	7.939447754	0.820433961	4.106563443	0.774476724	1.148287122	8.773461849	0.517235401	155.3175379	6.148917488	8.012402801	7.643258111	1	2	-3.20E-16	0	1	1	1	0	-3.20E-16	0
CT2018066153	1	1	51	U	URL	40	left	0.917458911	1.115633246	1	1.510231578	815.1491926	0.393673953	0.557743009	547.4087077	3.697550836	1.911904167	2.905660253	1.040362997	0	2.657187839	0.460912846	1.184158985	3.190904697	1.787306549	149.7543553	9.12943172	143.8503626	7.355703515	0.847681942	4.778952957	0.82823497	1.088798563	7.078866545	0.649693527	156.6240681	6.09225088	8.87113913	7.235359685	1	2	-3.20E-16	0	1	1	1	0	-3.20E-16	0
CT2018066906	1	1	53	U	RIRS	36	right	0.996408314	1.384943663	1	1.638187661	935.4606384	0.467460154	0.711736612	701.9459658	4.639867706	2.224753287	3.370692616	1.129604251	0	3.510263455	0.808551528	1.289029581	3.962386378	2.034938736	141.8208122	8.494437922	135.9428773	7.519436627	0.849389632	4.063595077	0.848977155	1.10728228	8.494437922	0.540412172	150.5271391	6.383829914	8.030169288	7.315462152	1	2	-3.20E-16	0	1	1	1	0	-3.20E-16	0
CT2018068239	1	1	54	U	URL	43	left	0.689941679	1.262269553	1	1.586373843	366.2368741	0.313553021	0.443109303	306.7783264	3.466904537	1.913731627	2.638353885	1.213991528	0	2.252913009	0.296582109	1.351979863	3.837663803	1.834608032	83.76500239	7.111768186	78.49478765	6.442573865	0.871802727	4.158292221	0.667523778	1.295544381	6.619517235	0.645439588	101.6934811	4.300571247	6.928182793	5.051574587	1	2	-3.20E-16	0	1	1	1	0	-3.20E-16	0
CT2018068258	1	1	48	U	URL	40	left	0.937651552	1.179556316	1	1.399112898	868.5739268	0.402032761	0.580397315	631.5639604	3.676555353	1.852862252	2.883593135	0.990911145	0	2.685644208	0.505894807	1.095184464	3.255867232	1.710907279	183.9632495	10.07243152	178.2068237	8.272106585	0.855973599	4.917890855	0.77273006	1.003958232	7.349758596	0.594514929	178.9122076	6.392105421	10.04661454	8.628116888	1	2	-3.20E-16	0	1	1	1	0	-3.20E-16	0
CT2018073307	0	2	64	UB	PCNL	46	left	1.141922587	0.802455025	1	2.419591987	862.0142547	0.454353098	0.670872701	790.3697685	4.728788725	2.774266722	3.90276866	1.344906155	0	3.38388257	0.683963184	1.68086948	3.008643664	2.648130031	102.6913576	10.57613017	95.50907513	9.693743829	0.764072284	3.848953297	0.419548504	1.384633384	9.389738577	0.397055396	132.2450539	4.066995717	5.14720182	8.791643233	1	2	-3.20E-16	0	1	1	1	0	-3.20E-16	0
CT2018073307	0	2	64	UB	PCNL	46	left	1.133104652	0.659283885	1	2.226699658	1722.916099	0.472791384	0.627369857	1579.719582	4.20412159	2.545020273	3.581354928	1.31845235	0	2.88566924	0.553478851	1.600626271	2.315432277	2.433854831	243.8919743	25.52327831	230.7499255	22.89735589	0.596838888	3.480683272	0.191987942	1.321031446	21.19669793	0.152012455	304.8279077	4.396016224	7.993220739	6.020909256	1	2	-3.20E-16	0	1	1	1	0	-3.20E-16	0
CT2018079925	0	1	51	UB	URL	42	bilateral	1.017484315	1.095546314	1	1.311886058	340.750618	0.443156901	0.587321857	207.9776721	3.545388214	1.836782103	2.914630661	1.080263612	0	2.465124602	0.476087845	1.165053972	2.694486736	1.702257516	61.64550781	7.351790811	57.83081055	6.121525522	0.812198471	2.75182724	0.825596364	1.539697946	5.949822739	0.44953292	89.0419802	5.053909213	7.310162554	5.55942682	1	2	-3.20E-16	0	1	1	1	0	-3.20E-16	0
CT2018079925	0	1	51	UB	URL	42	bilateral	0.727439244	1.458797851	1	1.400812533	345.3983731	0.345118831	0.53477591	210.8144367	3.654995264	1.877358036	3.034371193	1.117488648	0	2.537506616	0.45274183	1.247155857	4.007485093	1.752635548	59.81445313	6.794557795	56.02518717	5.704001162	0.821511251	3.083469638	0.840984164	1.538424438	6.298638866	0.540580121	86.19051711	4.796974646	5.822991204	5.822991204	1	2	-3.20E-16	0	1	1	1	0	-3.20E-16	0
CT2018079925	0	1	51	UB	URL	42	bilateral	0.963714819	1.298430586	1	1.440105626	714.8243211	0.414158169	0.603675137	436.2941413	3.998292818	1.971018718	3.028787437	1.129896993	0	2.868395824	0.550472155	1.237435986	3.576984605	1.826045627	112.3046875	8.288381363	107.7270508	7.297524625	0.840396868	4.309928531	0.704180299	1.209366987	8.043461048	0.590601437	130.2815388	5.138773071	6.932712312	7.310162554	1	2	-3.20E-16	0	1	1	1	0	-3.20E-16	0
CT2018079925	0	1	51	UB	URL	42	bilateral	0.510810215	1.722122518	1	1.313954116	251.2425875	0.261307756	0.456188593	153.3463059	3.681880012	1.719242609	2.584982287	1.07405944	0	2.607820573	0.361884455	1.194834001	5.061299876	1.610562229	51.87988281	5.97815032	48.80269368	4.965938499	0.880692906	3.032077859	0.941339329	1.502605689	5.240784322	0.610574992	73.33120515	4.674633217	5.096337533	5.096337533	1	2	-3.20E-16	0	1	1	1	0	-3.20E-16	0
CT2018086253	0	2	34	UB	RIRS	29	left	0.837063331	1.638332122	1	1.671230861	368.1426761	0.44868355	0.78382385	449.3929152	5.28110012	2.436757086	4.067116053	1.506509717	0	3.774590403	1.025612352	1.556033721	4.460125907	2.2163422	75.68359375	7.81181247	69.27490234	7.064749733	0.835542609	3.665266965	0.582777756	1.409257046	4.555431168	0.518810588	97.62614427	4.117178996	7.15952436	7.15952436	1	2	-3.20E-16	0	1	1	1	0	-3.20E-16	0
CT2018086253	0	2	34	UB	RIRS	29	left	0.15556997	2.679971587	1	1.575412679	629.1644178	0.13545061	0.395252839	768.022971	4.572691539	1.912572263	2.531656603	1.385929533	0	3.186762006	0.369083375	1.502418603	9.722245304	1.813518483	209.9609375	16.74163154	196.1263021	16.22052265	0.670559423	4.009728246	0.29673164	1.241275665	14.08418467	0.247200928	243.446806	4.813142279	7.15952436	9.850642428	1	2	-3.20E-16	0	1	1	1	0	-3.20E-16	0
CT2018090434	0	1	35	UB	URL	28	right	1.391429542	0.633156111	1	1.909522362	1432.948928	0.582057384	0.735990595	1749.205234	4.152059901	2.329771844	3.475032943	1.066539501	0	3.0855204	0.713442469	1.27494924	2.14031905	2.171265617	322.265625	11.84457451	308.8378906	9.467925553	0.810755198	7.06712888	0.785487957	0.882437977	9.789034442	0.746428438	272.5302834	7.436941495	11.18191201	9.690574109	1	2	-3.20E-16	0	1	1	1	0	-3.20E-16	0
CT2018090434	0	1	35	UB	URL	28	right	0.552509249	1.480532262	1	1.212791949	357.7233131	0.282548583	0.446112997	436.6739661	3.231888248	1.61589575	2.552626877	1.050289229	0	2.181599019	0.309754478	1.121384169	3.933159381	1.517024916	167.2363281	13.0021783	155.3344727	11.92308429	0.724560761	4.141051332	0.432673676	1.241614278	9.536371575	0.347313768	192.8654991	5.158804707	7.613977689	11.79616099	1	2	-3.20E-16	0	1	1	1	0	-3.20E-16	0
CT2018094267	1	2	45	B	PCNL	31	right	0.040436798	-1.422148517	1	1.395569217	524.5100227	0.016976016	0.028674337	640.2710238	1.478571066	1.388648865	1.427493005	1.242335033	0	0.236236033	0.001554503	1.342788553	5.704593053	1.388089035	332.03125	17.66996149	312.1948242	17.30903234	0.611973051	3.54553405	0.601285994	1.164867675	16.9010216	0.204837219	363.6656591	10.40767871	14.0625	14.20401022	1	2	-3.20E-16	0	1	1	1	0	-3.20E-16	0
CT2019005005	1	1	73	U	PCNL	60	right	1.682108136	1.585315664	1	1.745417578	1354.68736	0.840701817	1.355421541	1134.753899	8.049685796	3.228106565	5.692496071	1.484651646	0	6.56503415	2.986324574	1.55627834	4.32487182	2.726599975	108.8945031	10.01400662	102.3678133	8.762912945	0.749767515	2.469299073	0.740908753	1.37880557	9.152580073	0.281789753	141.1453113	6.492518903	6.552120885	9.720127892	1	2	-3.20E-16	0	1	1	1	0	-3.20E-16	0
CT2019010957	1	1	50	U	URL	32	right	0.172935609	3.102720913	1	1.326278543	632.7757865	0.073002142	0.22621901	772.4313801	3.403552431	1.474614268	1.600519628	1.062270335	0	2.341282096	0.173738659	1.152319646	12.27373627	1.414478201	355.2246094	15.54353764	342.2546387	13.58060205	0.755024326	5.387058722	0.536661147	0.915672278	10.62614883	0.396673042	313.3930846	7.288181466	13.70732012	10.73586462	1	2	-3.20E-16	0	1	1	1	0	-3.20E-16	0
CT2019022504	0	1	70	UB	PCNL	25	left	0.531099903	0.657225053	1	1.834075496	892.8315046	0.219780213	0.293213524	747.8803311	2.753669998	1.936851279	2.514806112	1.375851097	0	1.377818901	0.124116244	1.501679307	2.369956508	1.904541056	199.3607057	27.42826578	184.5622219	24.45032228	0.552962195	2.959162311	0.164244487	1.536058469	21.68868848	0.121027538	283.498364	4.015830632	26.61750844	4.81640625	1	2	-3.20E-16	0	1	1	1	0	-3.20E-16	0
CT2019022504	0	1	70	UB	PCNL	25	left	1.254087827	0.865147575	1	1.981923643	1251.971581	0.565588082	0.749618803	1048.714024	4.586567592	2.447507844	3.780008765	1.220662971	0	3.36590462	0.783664348	1.408566432	2.57418019	2.281804176	175.068855	9.044858415	168.8911861	7.374096591	0.847483703	4.94957274	0.937810794	1.032326574	8.02734375	0.671210728	174.3508594	6.915507377	8.089685319	8.263015898	1	2	-3.20E-16	0	1	1	1	0	-3.20E-16	0
CT2019022504	0	1	70	UB	PCNL	25	left	1.517802784	0.692458562	1	2.092023326	1640.398817	0.608070068	0.795561856	1374.080108	4.573984771	2.551375926	3.784203038	1.187108782	0	3.386875988	0.860612115	1.386965922	2.317892966	2.37674294	211.087806	9.849758876	203.9328787	8.000210996	0.841312914	5.413083304	0.894293607	0.976556749	8.264656226	0.676617568	199.1520291	7.154537551	9.137051927	8.089685319	1	2	-3.20E-16	0	1	1	1	0	-3.20E-16	0
CT2019025598	0	2	56	U	PCNL	28	right	0.582514207	1.523601536	1	1.752067805	2021.157232	0.280319066	0.46207813	1424.497731	4.202863943	2.045627176	2.949717016	1.218272968	0	2.984590975	0.381415541	1.383918826	4.784565831	1.95017307	340.4150816	12.60823395	331.3115037	10.34979961	0.719142788	5.738387858	0.872235539	0.971829675	11.6423699	0.554444344	321.978351	9.027463043	11.78587868	10.72618551	1	2	-3.20E-16	0	1	1	1	0	-3.20E-16	0
CT2019028370	0	2	54	UB	PCNL	123	left	0.03835061	-0.025254868	1	1.247242919	200.1567141	0.018292132	0.024565427	1702.895794	1.323944138	1.245633347	1.287611982	1.154394074	0	0.169550064	0.000940528	1.206873856	2.841762963	1.245255759	1097.507813	54.54431255	1026.609375	59.7305891	0.522679804	4.855870834	0.092574386	0.917163289	7.078245722	0.081296215	941.5684313	5.529522591	54.21402177	54.5269787	1	2	-3.20E-16	0	1	1	1	0	-3.20E-16	0
CT2019028370	0	2	54	UB	PCNL	123	left	0.222029845	4.280192085	1	1.261372091	518.7722826	0.090007978	0.131189639	4413.617311	3.166791853	1.250026846	1.336054857	0.934382682	0	2.232409171	0.04936564	1.007248841	32.87956209	1.230122545	2824.59375	72.94566685	2727.108398	77.30920493	0.475756992	5.79080844	0.127481606	0.727553294	11.82819724	0.074904514	1984.116698	9.855501566	72.32748872	72.20976388	1	2	-3.20E-16	0	1	1	1	0	-3.20E-16	0
CT2019031887	1	1	55	B	PCNL	46	right	0.071873756	3.65522153	1	1.237979377	374.8117367	0.035645196	0.154957635	457.5338583	2.890063465	1.358809492	1.476478771	1.11245338	0	1.777610084	0.084209782	1.193437895	16.53046107	1.327461281	247.8027344	15.34912711	233.7137858	12.90619508	0.713894953	3.713273922	0.580886954	1.099735816	15.34912711	0.287712521	257.023421	7.497040346	12.6589889	8.823408585	1	2	-3.20E-16	0	1	1	1	0	-3.20E-16	0
CT2019035984	1	1	67	U	URL	27	left	0.190137167	5.075397387	1	1.170623167	258.9746015	0.075681893	0.128956828	356.8823807	3.27246555	1.223504399	1.308265943	0.997019667	0	2.275445883	0.062722303	1.028433633	36.42482865	1.197597892	238.404274	11.41915356	226.2888352	9.136806064	0.822138475	6.064145067	0.692459386	0.965275854	9.680291232	0.663705131	218.4311486	6.32686712	8.352392172	10.92577654	1	2	-3.20E-16	0	1	1	1	0	-3.20E-16	0
CT2019042965	1	2	28	U	RIRS	32	right	0.049036531	-0.761443398	1	1.06025487	81.31561841	0.019141453	0.030413569	777.446597	1.119507346	1.055420571	1.096214994	0.939706731	0	0.179800615	0.001551959	1.010401063	3.432730334	1.054685082	697.9421997	21.57525983	625.4390717	7.842496677	0.675595216	0	0.741303553	0.837020104	8.745674154	0	523.5050771	5.813670648	21.16138607	20.75077653	1	2	-3.20E-16	0	1	1	1	0	-3.20E-16	0
CT2019050123	1	2	34	B	URL	210	right	0.045594262	-0.344910173	1	1.317809542	650.0345273	0.018292787	0.025297882	793.4991788	1.396563268	1.314844185	1.352005238	1.222476084	0	0.174087184	0.000956597	1.273251513	2.773960018	1.314480367	458.984375	23.76079113	439.6565755	23.87693107	0.619451291	3.507530622	0.315996895	1.026689463	23.76079113	0.146900396	451.3907732	7.54503607	15.625	8.59375	1	2	-3.20E-16	0	1	1	1	0	-3.20E-16	0
CT2019069608	1	1	23	B	URL	32	right	0.068962432	-3.184899075	1	1.067274877	851.1719905	0.030335112	0.0539324	7418.921881	1.18155548	1.05344285	1.122444823	0.352035936	0	0.829519544	0.007211682	0.971909685	19.12318678	1.05001436	6685.26825	45.81482494	6502.229614	39.897134	0.633822278	9.916310631	0.59810924	0.408785853	23.44251932	0.248546942	2658.019477	23.86284449	43.79158337	41.54453049	1	2	-3.20E-16	0	1	1	1	0	-3.20E-16	0
CT2019070591	1	1	62	B	RIRS	29	right	0.90771808	1.123924851	1	1.544012214	1774.671558	0.375802248	0.537590675	1242.026372	3.879713633	1.861761367	2.744117372	0.88594157	0	2.993772063	0.454426694	1.071679263	3.61529778	1.735433287	358.3296862	26.76170625	344.6240422	23.11000897	0.624458966	4.132195423	0.24042328	1.104583017	23.70400692	0.178805444	380.6658643	5.556184148	6.515475165	15.61756612	1	2	-3.20E-16	0	1	1	1	0	-3.20E-16	0
CT2019078821	0	2	46	UB	URL	32	left	0.11450973	-0.613871757	1	0.877034248	80.9812987	0.044878505	0.051767982	671.3747636	0.902670754	0.846551039	0.895663442	0.748851714	0	0.15381904	0.003122083	0.762695428	1.542211103	0.844705025	936.8255327	42.51151598	877.7557812	45.36132501	0.578905751	5.029045363	0.126304344	0.872472394	6.204157267	0.110866368	765.8176874	5.729332387	42.1758752	42.44878549	1	2	-3.20E-16	0	1	1	1	0	-3.20E-16	0
CT2019078821	0	2	46	UB	URL	32	left	0.029268345	0.222451188	1	0.874897872	95.62535618	0.011794288	0.014764222	792.7811968	0.914634457	0.878164123	0.901559839	0.84627044	0	0.068364018	0.000277772	0.858490508	1.843436175	0.878005954	1028.020938	29.41306479	957.2063241	28.05679561	0.592919718	5.382228638	0.34559632	0.827598532	9.298278451	0.191833334	792.1825487	9.696325312	28.37813254	29.25155608	1	2	-3.20E-16	0	1	1	1	0	-3.20E-16	0
CT2019080956	1	2	55	B	URL	32	left	0.123619051	-0.579883586	1	1.030126499	174.6515157	0.050110112	0.058143511	9035.330525	1.09714342	0.999003834	1.060555804	0.884319413	0	0.212824007	0.004204054	0.89699829	1.736222586	0.996897491	9053.35883	144.4806759	8525.246232	138.3151319	0.446046508	8.857221264	0.076826751	0.530723523	12.13658693	0.064036531	4524.548713	10.62630225	144.3587829	144.3015323	1	2	-3.20E-16	0	1	1	1	0	-3.20E-16	0
CT2019090887	0	2	58	UB	PCNL	28	bilateral	0.117565607	2.772207483	1	0.872539402	130.1821355	0.082443924	0.240584759	12140.10574	2.588577389	1.087875893	1.642846055	0.805778933	0	1.782798457	0.144972536	0.823413774	10.24638943	1.0190689	10258.02523	516.0304704	9671.297276	564.1601188	0.262892136	4.714822834	0.009497035	0.863399155	5.607706979	0.008357242	8350.189895	5.35784822	516.0189129	516.0257423	1	2	-3.20E-16	0	1	1	1	0	-3.20E-16	0
CT2019090887	0	2	58	UB	PCNL	28	bilateral	0.095522056	2.729290624	1	0.931322206	133.8360908	0.069215466	0.244957895	12480.85451	2.765765554	1.123656811	1.453649403	0.819215002	0	1.946550552	0.14967199	0.827192668	9.906040678	1.054956227	9885.006135	516.0341477	9259.42202	577.8080233	0.255357456	4.716347342	0.009077183	0.901863801	5.936466123	0.008162482	8350.737536	5.244869022	516.0189129	516.0257423	1	2	-3.20E-16	0	1	1	1	0	-3.20E-16	0
CT2019090887	0	2	58	UB	PCNL	28	bilateral	0.020993858	1.270861872	1	0.830131808	86.48423924	0.00844373	0.012813711	8065.068259	0.903190436	0.831789585	0.846926895	0.80325967	0	0.099930766	0.000299094	0.811993115	6.045004703	0.831609776	11656.84686	516.1092648	10767.04088	548.6887782	0.245660178	4.616552749	0.012540574	0.891491573	8.897085076	0.008413791	9598.726213	6.880872289	516.0257423	516.052534	1	2	-3.20E-16	0	1	1	1	0	-3.20E-16	0
CT2019091463	1	1	56	U	URL	43	left	0.017545099	-2.412648491	1	1.006226154	195.5430915	0.007629208	0.016649393	4827.663077	1.026403017	0.998833737	1.016753213	0.895692031	0	0.130710986	0.00065577	0.972013211	8.851420212	0.998505415	4838.943457	108.3708791	4631.148691	115.4503154	0.472590725	6.773921451	0.076541593	0.613907146	9.657514076	0.05867391	2843.095278	8.83675109	108.3170762	108.2569118	1	2	-3.20E-16	0	1	1	1	0	-3.20E-16	0
CT2019099858	1	1	75	U	PCNL	34	bilateral	0.080186156	-1.81784396	1	0.92870541	96.36950635	0.055402907	0.10957957	2608.147816	1.026403485	0.881574409	0.975803256	0.372010719	0	0.654392766	0.021371768	0.66160256	5.432989577	0.869368547	3355.940499	252.1086292	3022.150718	356.5025536	0.400594491	5.066341628	0.019639598	0.83497559	7.615403386	0.014211235	2523.422079	7.00156699	252.1035172	252.0460002	1	2	-3.20E-16	0	1	1	1	0	-3.20E-16	0
CT2019099858	1	1	75	U	PCNL	34	bilateral	0.133643593	-0.59620938	1	1.043915404	351.9937209	0.102427954	0.213114352	9526.370832	2.445790612	1.00716986	1.159125398	0.197813208	0	2.247977404	0.105693943	0.266386196	5.477315273	0.953256095	9391.22059	210.2100671	9102.537536	213.5946668	0.382299651	6.743976995	0.044341675	0.605842027	11.3523731	0.031573714	5514.699792	9.471145312	210.1533492	210.0552064	1	2	-3.20E-16	0	1	1	1	0	-3.20E-16	0
CT2019101172	1	2	58	U	PCNL	28	bilateral	0.092462797	2.316442723	1	0.936325552	52.97826664	0.054894285	0.15753276	10217.97623	1.833784358	1.050577883	1.349559758	0.870593706	0	0.963190653	0.055539906	0.887683986	7.235840557	1.023803684	9257.8125	316.0869052	8036.295573	7.994614124	0.301377323	0	0.582179602	0.801102806	8.15648946	0	6437.898931	4.654301273	316.0241427	316.0782158	1	2	-3.20E-16	0	1	1	1	0	-3.20E-16	0
CT2019113445	1	1	35	U	RIRS	36	right	0.01709218	-1.365787496	1	1.084335651	220.0898649	0.008362748	0.014061035	8016.658468	1.116810794	1.079118455	1.096300177	1.009984668	0	0.106826125	0.000372738	1.050151291	4.888736868	1.078945736	6884.226363	150.2426336	6592.830538	160.0307211	0.435561863	7.632311615	0.049599176	0.592120785	9.072999534	0.04769279	3903.751996	7.937391963	150.1553307	150.1965634	1	2	-3.20E-16	0	1	1	1	0	-3.20E-16	0
CT2020001431	0	2	60	UB	PCNL	20	right	0.254937016	-0.138159358	1	1.362690992	647.5891981	0.101110134	0.118068363	790.5141578	1.563615928	1.35444834	1.507011269	1.112074943	0	0.451540986	0.017024464	1.172568472	1.56485221	1.348149043	430.9082031	15.34629561	417.2770182	12.51617464	0.763547188	5.670893002	0.728468868	0.847565792	12.35264711	0.453085161	353.6697265	9.117643574	11.18191201	14.84082208	1	2	-3.20E-16	0	1	1	1	0	-3.20E-16	0
CT2020001431	0	2	60	UB	PCNL	20	right	0.042129422	-0.04791691	1	1.383215582	126.9037779	0.017705735	0.022977701	154.9118383	1.444789353	1.386645057	1.417783313	1.325962778	0	0.118826575	0.000704958	1.350808335	2.145337158	1.386390838	80.56640625	8.803630288	72.68269857	8.590304725	0.748017021	3.240006889	0.511341503	1.5491577	5.240784322	0.377170193	112.5969621	4.392579326	8.663861726	6.765029564	1	2	-3.20E-16	0	1	1	1	0	-3.20E-16	0
CT2020003318	0	1	54	UB	PCNL	31	bilateral	0.171367469	0.22053025	1	1.377535308	181.4729635	0.06972913	0.083056454	221.5246136	1.542993554	1.389447171	1.527307253	1.257202039	0	0.285791516	0.008888684	1.270094889	1.644789305	1.38624484	114.7460938	8.267323195	107.2184245	7.024979825	0.844947459	4.610463719	0.718135138	1.204752805	5.687585851	0.656295653	129.1716977	5.044884859	7.613977689	8.118326586	1	2	-3.20E-16	0	1	1	1	0	-3.20E-16	0
CT2020003318	0	1	54	UB	PCNL	31	bilateral	0.244964156	2.575410727	1	1.446297177	2385.777784	0.142269026	0.438771692	2912.326396	4.521241983	1.790723477	2.685300095	1.162654469	0	3.358587514	0.475546165	1.237862763	8.935822946	1.652617441	908.203125	17.31357172	888.8753255	15.25912272	0.734210403	8.620895955	0.707627379	0.685041119	12.62148002	0.564966684	608.9161481	10.79777302	16.032316	16.42718902	1	2	-3.20E-16	0	1	1	1	0	-3.20E-16	0
CT2020003318	0	1	54	UB	PCNL	31	bilateral	0.156863012	2.958792518	1	1.422660285	320.985182	0.093989834	0.370219375	391.8276148	4.461075348	1.716047256	2.258116987	1.207779446	0	3.253295903	0.385808316	1.265797272	11.18342001	1.599690554	133.0566406	8.449875184	125.2746582	6.990854568	0.877182534	5.020867694	0.755097938	1.101809231	5.949822739	0.718205141	138.0287749	5.278779873	8.118326586	7.15952436	1	2	-3.20E-16	0	1	1	1	0	-3.20E-16	0
CT2020010092	0	1	39	UB	RIRS	28	left	0.025068311	-1.574111463	1	1.037392694	86.73369943	0.011412093	0.016622964	16925.63834	1.069623379	1.0347881	1.05798452	0.952339497	0	0.117283882	0.000511316	1.018591461	6.115035147	1.034541008	15806.73619	870.030938	14424.45988	981.5984436	0.210922225	4.724448923	0.005109102	0.941879317	6.247317684	0.004813016	13586.10041	5.015086121	870.0247505	870.0139222	1	2	-3.20E-16	0	1	1	1	0	-3.20E-16	0
CT2020010092	0	1	39	UB	RIRS	28	left	0.070728448	2.95675728	1	1.049031552	188.9421028	0.062330146	0.253434244	36871.0861	3.124329555	1.249601929	1.632765072	0.9514442	0	2.172885355	0.170370318	0.989046666	11.22884626	1.179463719	23612.53184	870.0251372	22335.95901	964.7951599	0.231866992	5.648400968	0.006384432	0.740588552	6.76447429	0.005854508	16541.75555	6.159668721	870.0189497	870.0189497	1	2	-3.20E-16	0	1	1	1	0	-3.20E-16	0
CT2020010126	1	2	71	U	URL	56	bilateral	0.019210436	-2.048408346	1	1.067655681	244.1889575	0.009355153	0.019828236	32253.58243	1.094724932	1.060799102	1.085468994	0.956759072	0	0.13796586	0.000888266	1.02504344	6.718326841	1.060380342	28662.3419	690.0540968	27484.58822	734.0836602	0.256592311	7.11794947	0.010651856	0.624516727	8.472606911	0.009696374	17164.58509	7.819353108	690.0503517	690.0337069	1	2	-3.20E-16	0	1	1	1	0	-3.20E-16	0
CT2020012495	1	1	52	U	RIRS	63	bilateral	0.740969354	1.49634634	1	1.017281764	329.094842	0.316238467	0.404482531	25512.8854	3.060729617	1.001667576	1.133010041	0.248472522	0	2.812257095	0.266983021	0.32565326	6.751592874	0.858111247	25428.00842	560.0642704	24697.98683	622.804315	0.2854778	7.446871273	0.012740676	0.581689555	8.678100748	0.011957	14366.56096	7.934947822	560.0400463	560.0494394	1	2	-3.20E-16	0	1	1	1	0	-3.20E-16	0
CT2020012495	1	1	52	U	RIRS	63	bilateral	0.13598715	-1.440547652	1	1.108939245	168.3350586	0.163756332	0.232052448	13050.0771	1.127356402	0.995091065	1.120589168	0.327280823	0	0.800075579	0.08234181	0.34783951	3.273224296	0.952819194	13179.1507	280.1472972	12462.04986	278.4356474	0.357625355	7.531920944	0.029538352	0.583256151	9.324060005	0.02705085	7268.567235	8.224530163	280.0988657	280.1196231	1	2	-3.20E-16	0	1	1	1	0	-3.20E-16	0
CT2020015363	0	1	80	UB	RIRS	30	left	2.273220869	0.389964752	1	2.536919361	19805.88853	0.895923822	1.101885277	17954.96032	5.767424047	3.045064815	4.602719984	0.932169309	0	4.835254738	1.579914645	1.308151324	1.880987199	2.773536566	1936.383474	38.88871794	1915.532903	39.62914211	0.622033176	8.042784219	0.243438966	0.625999573	11.52137164	0.202951257	1199.12278	9.647277385	22.75885651	38.75528392	1	2	-3.20E-16	0	1	1	1	0	-3.20E-16	0
CT2020015363	0	1	80	UB	RIRS	30	left	1.640457841	0.704650201	1	2.238654299	1352.94528	0.647905631	0.845051943	1226.507903	4.719295414	2.675526235	4.11772419	1.226233455	0	3.493061959	0.99487984	1.457283855	2.282937514	2.482651968	171.3373018	16.27594841	161.5919262	14.2950768	0.67390474	3.422258264	0.346314273	1.317485147	12.72322652	0.239401181	212.8949626	4.950589131	11.60838404	6.4375	1	2	-3.20E-16	0	1	1	1	0	-3.20E-16	0
CT2020018794	0	1	52	UB	URL	33	bilateral	0.164578884	5.172558217	1	1.155527178	243.9042276	0.071048394	0.250500048	297.7346529	5.407665881	1.431647777	1.423407776	0.940229016	0	4.467436865	0.339870988	1.080586856	31.56490622	1.307571937	145.2636719	9.276250758	135.0911458	7.961119755	0.831492918	4.766268291	0.6632589	1.133487168	6.720566615	0.598693204	153.1240803	5.280283534	9.243293599	7.15952436	1	2	-3.20E-16	0	1	1	1	0	-3.20E-16	0
CT2020018794	0	1	52	UB	URL	33	bilateral	0.120070129	-0.322769155	1	1.277667481	181.8850917	0.044178013	0.059973619	222.0276998	1.412228833	1.268701139	1.345569209	1.107913161	0	0.304315672	0.005136003	1.154285073	2.183408265	1.266675404	137.9394531	9.850642428	128.5807292	8.640756275	0.807680972	4.401295875	0.589251851	1.18627573	6.720566615	0.509364659	152.5321983	5.091581628	8.118326586	9.243293599	1	2	-3.20E-16	0	1	1	1	0	-3.20E-16	0
CT2020018794	0	1	52	UB	URL	33	bilateral	2.126069352	-0.446280277	0.5253125	1.28594818	110.0665529	0.963274092	1.010387547	134.358585	1.693772583	1.172958614	1.404155152	-0.782156282	0.963167245	2.475928865	1.080686326	-0.769942251	1.222578889	0.543273029	97.65625	10.03480272	89.00960286	9.674555892	0.733121041	3.482665079	0.461035495	1.477393392	6.720566615	0.359981907	131.5021991	4.460313665	6.765029564	9.243293599	1.707845246	3.415690492	1.32937041	-0.126895784	0.536767275	0.931568812	0.423824925	0.342155942	0.689779855	0.342155942
CT2020028908	1	2	32	U	RIRS	28	right	1.092591289	1.427343078	1	1.916696803	651.6709207	0.541255015	0.823105759	643.4737879	5.561680771	2.605424871	4.139165329	1.320121622	0	4.241559149	1.097620397	1.542707437	4.083457758	2.3855017	94.79245072	8.842307259	88.29192675	7.866547702	0.781209533	2.394780869	0.809278728	1.390196717	7.949526221	0.304425901	122.7431467	6.36622972	8.096135142	6.345818889	1	2	-3.20E-16	0	1	1	1	0	-3.20E-16	0
CT2020032960	1	1	35	U	RIRS	38	right	0.051702734	-0.584351677	1	1.039643267	144.3846536	0.02348823	0.029396868	4525.540921	1.078647084	1.026597575	1.061412839	0.943494322	0	0.135152761	0.001150073	0.976148681	2.290887818	1.026037284	4294.07898	114.2349076	4056.389693	117.411236	0.449946938	6.338484054	0.068805114	0.673921947	8.944762202	0.053985328	2733.690042	8.078493425	114.1771291	114.1771291	1	2	-3.20E-16	0	1	1	1	0	-3.20E-16	0
CT2020033213	1	2	47	B	URL	29	right	0.036960225	0.444943141	1	0.859123741	64.46700543	0.016267952	0.022379919	7539.052237	0.930372368	0.860813605	0.899201094	0.813702742	0	0.116669626	0.000758984	0.82599313	2.65404856	0.86037264	10174.15871	218.1832483	9199.622433	9.04000552	0.369038839	0	0.758171658	0.625396407	9.549614528	0	5753.410814	6.853875973	218.1230025	218.1230025	1	2	-3.20E-16	0	1	1	1	0	-3.20E-16	0
CT2020034413	1	2	66	U	PCNL	27	left	0.875171936	1.529490137	1	1.803488527	1710.1683	0.443615467	0.726578837	1498.080389	5.338046846	2.387584763	3.80272649	1.087836069	0	4.250210776	0.885687003	1.476801374	4.464404734	2.194282114	262.7952563	11.53819556	254.8019006	10.3784951	0.802647415	5.419307497	0.692556638	0.950367899	8.066808215	0.522166985	242.155547	7.187695669	10.51686982	11.01097398	1	2	-3.20E-16	0	1	1	1	0	-3.20E-16	0
CT2020034924	0	1	37	UB	URL	28	bilateral	1.107622796	1.341696041	1	1.8521373	663.9711689	0.509047902	0.760687633	740.2321931	5.121632907	2.479492124	3.767835029	1.443863025	0	3.677769882	0.910396888	1.508570646	3.747015058	2.28855507	120.4044401	9.058708685	113.2507813	7.458138892	0.839805137	3.609922839	0.824983481	1.190214387	7.192309436	0.484024619	134.7927092	6.152841388	7.067697811	8.859608573	1	2	-3.20E-16	0	1	1	1	0	-3.20E-16	0
CT2020034924	0	1	37	UB	URL	28	bilateral	1.334319564	1.139560964	1	1.972088502	519.4973099	0.591492705	0.834137775	579.164655	5.207469547	2.614477179	4.062981014	1.426255509	0	3.781214038	1.018648762	1.50879074	3.236439547	2.411813044	84.72905046	6.92390833	78.82960451	5.969290701	0.861225033	3.992841761	0.843922685	1.309597077	6.810139981	0.668897187	103.2350197	5.037619837	6.193371513	6.193371513	1	2	-3.20E-16	0	1	1	1	0	-3.20E-16	0
CT2020034924	0	1	37	UB	URL	28	bilateral	1.54395905	1.063051828	1	2.060126082	1030.412783	0.66552088	0.935407619	1148.761798	5.471582285	2.793950151	4.332816195	1.375633901	0	4.095948384	1.279219649	1.510111304	2.971956997	2.554787231	147.1609824	13.84781666	137.3130884	12.12157813	0.699776619	3.142048242	0.454616857	1.339534957	10.76777676	0.259211153	183.9356819	5.510673756	7.958054	7.958054	1	2	-3.20E-16	0	1	1	1	0	-3.20E-16	0
CT2020040985	0	2	62	UB	URL	25	bilateral	0.147404932	0.607918327	1	1.039125733	287.2326517	0.154179945	0.281849283	42123.90257	2.664501554	1.059246216	1.393912564	0.207291329	0	2.457210224	0.193950942	0.260347878	5.40514856	0.96335435	37543.5	1030.044926	36211.39014	1115.589909	0.223815045	5.814511514	0.007470139	0.653100147	9.126551666	0.005212051	23649.66424	8.333611826	1030.012441	1030.041815	1	2	-3.20E-16	0	1	1	1	0	-3.20E-16	0
CT2020040985	0	2	62	UB	URL	25	bilateral	0.688812404	0.482783038	1	0.373381393	53.94903041	0.287547628	0.319958579	7911.857121	1.099564062	0.664985088	1.043185713	0.241432065	0	0.858131997	0.114439813	0.260901511	1.372979298	0.572507951	17891.82422	618.1940755	16382.50708	683.3143893	0.232880656	4.50308248	0.012422301	0.817630823	12.08066152	0.006590059	13394.84274	8.488336703	618.0143994	618.0466528	1	2	-3.20E-16	0	1	1	1	0	-3.20E-16	0
CT2020041886	1	2	67	U	PCNL	25	left	1.162378534	1.106215608	1	2.006832717	4921.716364	0.496652851	0.696458304	3879.130576	4.956963032	2.481903556	3.571172171	1.281762286	0	3.675200746	0.720431187	1.541881303	3.40725667	2.332255148	629.7448087	17.520539	618.119357	17.08975635	0.749652747	6.980110738	0.470116374	0.757297529	9.294246477	0.408438283	468.1002616	8.03417428	16.97213297	16.97213297	1	2	-3.20E-16	0	1	1	1	0	-3.20E-16	0
CT2020041886	1	2	67	U	PCNL	25	left	1.175973605	1.145759827	1	2.009098562	4372.603617	0.511302705	0.715353955	3446.338459	5.052128526	2.533941002	3.735672525	1.433573907	0	3.618554619	0.765045166	1.594448909	3.323182628	2.378195079	536.7411949	16.59655138	526.9547977	16.04728401	0.774755323	6.524717804	0.474748535	0.772790488	8.770691133	0.406593278	407.2256555	7.618424581	15.14650489	16.28978177	1	2	-3.20E-16	0	1	1	1	0	-3.20E-16	0
CT2020042323	1	1	37	U	RIRS	28	bilateral	1.288129339	1.268781095	1	1.74046397	882.6714461	0.543691527	0.791170577	859.7509642	5.186892281	2.409781938	3.699362447	1.275945372	0	3.910946909	0.944976645	1.382977307	3.722139618	2.205010735	148.0529898	9.589199465	140.9100824	8.555697253	0.836663221	3.855074238	0.724592025	1.110757932	8.693960398	0.45058563	156.5169917	6.199389994	9.174564087	6.665739781	1	2	-3.20E-16	0	1	1	1	0	-3.20E-16	0
CT2020048298	1	1	42	U	PCNL	36	left	0.677763411	1.551988202	1	1.649542429	458.0557515	0.323358187	0.508460028	387.136467	4.070815992	2.059431222	3.030398177	1.422011402	0	2.64880459	0.42651767	1.451418714	4.534209217	1.953135758	91.27871074	8.46585444	85.43292911	7.811390634	0.80068376	2.499928123	0.764415271	1.371349036	8.46585444	0.320036244	117.1583649	5.971146287	7.505313214	5.890101129	1	2	-3.20E-16	0	1	1	1	0	-3.20E-16	0
CT2020048298	1	1	42	U	PCNL	36	left	0.791528924	1.319431605	1	1.761161423	3682.509709	0.331205529	0.478249424	3112.35869	4.021446053	2.071706871	2.840860539	1.349029752	0	2.6724163	0.357017152	1.45206267	4.128072275	1.983671396	725.1586464	21.87232122	712.2345388	20.59653046	0.719353208	6.109064574	0.42152545	0.752779175	10.68959415	0.296606488	536.1553287	8.681961774	17.53098315	17.85580372	1	2	-3.20E-16	0	1	1	1	0	-3.20E-16	0
CT2020049663	0	2	51	UB	PCNL	29	right	0.588240515	1.000014739	1	1.834544793	368.7482685	0.267306279	0.376359173	292.1120818	3.12380878	2.035494773	2.800939925	1.423218719	0	1.700590061	0.21219603	1.520079375	2.901021534	1.98268579	70.50331486	10.15932391	64.6610458	8.730902853	0.711491737	2.600104347	0.520570268	1.693427815	7.208778555	0.297804751	109.4988135	4.545048437	5.468632511	9.106714944	1	2	-3.20E-16	0	1	1	1	0	-3.20E-16	0
CT2020049663	0	2	51	UB	PCNL	29	right	0.982980861	1.562340977	1	1.852236237	1503.627257	0.47084799	0.731836528	1191.131528	5.38831362	2.447559364	3.831466542	1.350241512	0	4.038072107	0.904415845	1.498407356	4.714269164	2.255245219	198.8351914	9.820814428	191.9697	8.508813657	0.836634722	5.408009374	0.733830737	1.00200682	9.076667672	0.635577366	192.3549487	6.244028995	7.588329895	9.526004255	1	2	-3.20E-16	0	1	1	1	0	-3.20E-16	0
CT2020055307	1	1	62	U	RIRS	26	right	1.143094079	1.278400333	1	1.800288854	547.3841713	0.533966918	0.770649572	433.622456	4.970017756	2.452592643	3.719924138	1.368053095	0	3.601964661	0.912454263	1.429498374	3.616418016	2.258928155	72.08765902	8.118418369	66.80651184	7.355355683	0.791642412	2.460280172	0.706498792	1.50550478	8.118418369	0.334488266	100.5775229	5.196549908	7.164687753	5.711010893	1	2	-3.20E-16	0	1	1	1	0	-3.20E-16	0
CT2020056351	1	1	63	U	RIRS	23	bilateral	1.430545207	1.18350727	1	1.903280717	2942.808537	0.588884433	0.832757284	2719.047429	5.480719331	2.489053313	3.779983932	1.176176536	0	4.304542795	1.052768696	1.308259959	3.701416364	2.267734045	438.8826228	14.22741129	428.4495359	11.64595942	0.821525979	6.34461536	0.735710436	0.780841579	10.38840349	0.544791127	334.551212	8.568053881	13.56244682	11.40907855	1	2	-3.20E-16	0	1	1	1	0	-3.20E-16	0
CT2020056351	1	1	63	U	RIRS	23	bilateral	1.054085942	1.442782912	1	1.647288417	1309.767206	0.518563922	0.79384934	1210.176982	5.392520304	2.355814305	3.902817212	1.24071241	0	4.151807893	1.024702191	1.326760242	4.120972321	2.127242076	218.0553663	10.09415734	210.8946498	7.793143807	0.831584442	6.111580834	0.860714772	0.976988042	8.156308355	0.784225338	206.041551	6.707673993	8.103866139	9.946624019	1	2	-3.20E-16	0	1	1	1	0	-3.20E-16	0
CT2020061055	0	1	67	UB	URL	30	right	1.007240033	0.823746806	1	2.088937088	710.5505	0.411265475	0.556113057	642.4586563	4.011229084	2.413334711	3.441939293	1.439068095	0	2.572160989	0.440855361	1.643930475	2.584599102	2.320200221	110.3087762	12.80380021	102.1335697	11.62343688	0.681481509	2.763537649	0.442301683	1.518123878	9.918353102	0.237755638	155.051411	5.141065701	6.083253704	10.50763618	1	2	-3.20E-16	0	1	1	1	0	-3.20E-16	0
CT2020061055	0	1	67	UB	URL	30	right	2.298442087	0.355328014	1	3.092762749	9520.666634	0.906396534	1.109861347	8608.303974	5.725244327	3.621307207	5.37128766	1.443620592	0	4.281623735	1.604382976	1.886350957	1.769969437	3.392562882	656.4276353	17.88063086	644.7864427	14.68880188	0.743878379	6.863317212	0.687838936	0.752506443	14.02666947	0.467248266	485.2059523	10.10352985	13.14747197	14.90784438	1	2	-3.20E-16	0	1	1	1	0	-3.20E-16	0
CT2020063763	1	1	71	U	RIRS	28	right	0.677660333	1.618733126	1	1.980153787	1343.174303	0.306900423	0.487589616	1290.435477	4.778307546	2.286123172	3.072039608	1.41917669	0	3.359130857	0.431909963	1.609908903	5.526632296	2.189623071	246.9090697	11.70626614	238.3425099	10.01222263	0.804342594	5.03994901	0.71443069	0.969711518	9.995824663	0.503379639	231.1234771	7.153039119	11.16867272	8.76691818	1	2	-3.20E-16	0	1	1	1	0	-3.20E-16	0
CT2020064456	0	2	63	UB	PCNL	27	right	0.070612239	-0.152645542	1	0.939703412	188.9293205	0.029566939	0.035232115	10648.03067	1.012735385	0.944021207	0.990737803	0.8561126	0	0.156622785	0.001561171	0.889548925	1.731771425	0.943193972	11948.29102	342.491141	11185.08453	383.254295	0.282164645	4.378249854	0.028749196	0.766364017	15.21091944	0.011423877	8571.846313	11.01825299	342.0180691	342.0722708	1	2	-3.20E-16	0	1	1	1	0	-3.20E-16	0
CT2020064456	0	2	63	UB	PCNL	27	right	0.021777606	-1.918789514	1	0.942343122	318.2411953	0.011429866	0.023818766	17936.03026	0.975779447	0.932475985	0.959941188	0.80771792	0	0.168061527	0.001217828	0.874150618	6.009331897	0.931822748	20627.70996	342.1770364	19970.17822	368.822519	0.337204802	7.488992622	0.029305478	0.528603126	12.01500527	0.020305139	10556.29864	10.80852005	342.0722708	342.1416365	1	2	-3.20E-16	0	1	1	1	0	-3.20E-16	0
CT2020064588	1	1	62	U	RIRS	25	right	1.184945587	1.425911068	1	1.714501682	3328.461526	0.49278287	0.749380491	1974.668893	5.216872182	2.259425223	3.452421877	1.076987097	0	4.139885085	0.943376696	1.160141173	4.485731557	2.040006285	386.8105754	12.64486409	379.9632768	10.82919124	0.836136708	6.640035016	0.725577794	0.798533168	9.167628382	0.613160749	303.4132791	7.857420696	11.49813207	12.32811549	1	2	-3.20E-16	0	1	1	1	0	-3.20E-16	0
CT2020065622	0	1	60	UB	PCNL	20	left	0.629041244	1.772762694	1	1.935681678	4129.154139	0.317543961	0.557710674	2894.834975	4.992260095	2.31271383	3.298388208	1.285023896	0	3.707236198	0.59406428	1.503567091	5.828334399	2.180500167	541.2277007	14.89531313	529.8352783	13.41573993	0.752955721	7.195647616	0.640145869	0.793720742	10.72267843	0.53635861	420.5412504	8.588030493	14.20138991	13.86163389	1	2	-3.20E-16	0	1	1	1	0	-3.20E-16	0
CT2020065622	0	1	60	UB	PCNL	20	left	1.677443318	0.843021664	1	2.236151551	1372.740142	0.703005425	0.936758552	962.3898841	5.335963043	2.884378134	4.403425611	1.360681778	0	3.975281265	1.239613703	1.553068963	2.515339005	2.660831359	115.6769049	14.15297748	108.198802	12.22241441	0.667908977	2.772115927	0.392724064	1.51947197	10.80085209	0.226805919	164.4050469	4.800036257	8.608936301	6.491909899	1	2	-3.20E-16	0	1	1	1	0	-3.20E-16	0
CT2020070450	1	2	63	UB	URL	27	left	1.530976528	1.394922663	1	1.569696652	309.1074464	0.665462578	1.022620528	315.9087913	5.707471053	2.592243641	4.258189045	1.29172309	0	4.415747963	1.595562133	1.338405673	3.747911428	2.263661848	47.012146	6.590533733	41.05046082	6.3610775	0.790944941	0	0.761830735	1.772414087	6.590533733	0	72.75841504	4.846064345	6.43359375	5.00390625	1	2	-3.20E-16	0	1	1	1	0	-3.20E-16	0
CT2020070450	1	2	63	UB	URL	27	left	0.036072905	1.213156272	1	1.302332768	247.0175719	0.015482937	0.023150645	252.4527424	1.429648903	1.305208589	1.337556898	1.25777212	0	0.171876783	0.000974593	1.266259863	5.661729081	1.304835188	148.1904602	12.06430436	137.4168434	10.48338521	0.732041653	3.387831868	0.535285295	1.280172053	11.30267211	0.323162013	175.9172025	5.611601943	8.82219882	6.978832392	1	2	-3.20E-16	0	1	1	1	0	-3.20E-16	0
CT2020070599	1	2	66	U	PCNL	31	left	0.985362297	1.575956516	1	1.531122191	306.1851588	0.455015145	0.685485112	402.2848796	4.863592106	2.137738933	3.41726633	1.256235713	0	3.607356393	0.756771302	1.313750422	4.831230751	1.952730509	88.02871779	7.377780196	80.41927017	6.654892979	0.834449774	2.793451101	0.915468424	1.34265329	7.377780196	0.419758982	107.9751977	6.092344389	5.978723874	6.924256962	1	2	-3.20E-16	0	1	1	1	0	-3.20E-16	0
CT2020075484	1	1	47	U	RIRS	35	left	1.589964098	1.067128031	1	2.265826484	1179.749143	0.67283574	0.910729426	944.0523664	5.970290963	2.92385137	4.398317642	1.640822228	0	4.329468735	1.196865678	1.695495498	3.162912308	2.711464762	110.4296005	9.813658664	103.7611464	9.059647116	0.738173739	2.445780474	0.72924551	1.394164265	9.122626136	0.26996421	144.6600823	6.60670698	9.682314289	7.308652363	1	2	-3.20E-16	0	1	1	1	0	-3.20E-16	0
CT2020076153	1	1	60	U	PCNL	28	left	0.895779895	1.625802024	1	1.913475125	4436.033997	0.393083098	0.63947295	3184.167878	5.391208836	2.347466984	3.413906449	1.213098197	0	4.178110638	0.735140112	1.440116926	5.308604043	2.185282848	577.8258561	14.7933032	568.165517	13.83176879	0.788412691	7.223387917	0.61496968	0.740580423	9.880297002	0.522231685	420.7722586	8.506118424	14.61758145	13.89248574	1	2	-3.20E-16	0	1	1	1	0	-3.20E-16	0
CT2020076609	1	2	73	KUB	URL	90	right	0.222433911	2.700908303	1	1.430839517	1789.676253	0.095946261	0.159283999	3093.701833	2.994549911	1.506082409	1.752478952	1.219527302	0	1.775022609	0.058153098	1.288481814	13.02361825	1.486650977	1363.895142	23.58387754	1330.546839	22.6924623	0.634170322	5.664874085	0.72613448	0.693321745	23.2421875	0.249636818	922.4970569	16.47777931	21.75372774	21.75372774	1	2	-3.20E-16	0	1	1	1	0	-3.20E-16	0
CT2020076609	1	2	73	KUB	URL	90	right	0.071178851	5.921603201	1	1.606562307	992.6625956	0.034314846	0.139829347	1715.953981	4.898584188	1.706175256	1.760041705	1.457531587	0	3.441052601	0.097859954	1.539832134	47.49919089	1.677251934	589.4654541	20.1257036	565.0484467	21.02854976	0.660268761	3.981440694	0.477477551	0.885934224	19.76542737	0.189335011	500.5957572	10.04066044	18.59375	13.16838996	1	2	-3.20E-16	0	1	1	1	0	-3.20E-16	0
CT2020076609	1	2	73	KUB	URL	90	right	0.770177416	1.921034845	1	1.667731632	1295.203596	0.475644662	0.899591151	2238.93776	6.569062858	2.583855104	4.377421535	1.3730067	0	5.196056158	1.495102547	1.498236992	5.729263409	2.276225967	335.3557129	11.72463654	322.3189036	9.467119273	0.841827903	6.506476391	0.827309529	0.837848601	9.571718647	0.687270985	270.0544423	7.832237991	11.57626134	10.31269235	1	2	-3.20E-16	0	1	1	1	0	-3.20E-16	0
CT2020078263	0	2	62	UB	URL	39	bilateral	1.893876096	0.580316567	1	2.752429203	9670.893893	0.722883579	0.904216442	7315.880658	5.963067411	3.162423817	4.321237014	1.544023187	0	4.419044224	1.092404075	1.821980126	2.35762874	2.984714446	731.5204442	16.1340927	720.0786172	13.38560107	0.766831555	8.70219442	0.743265711	0.703597321	12.83008231	0.650116074	506.645386	9.949058299	13.96359563	15.658201	1	2	-3.20E-16	0	1	1	1	0	-3.20E-16	0
CT2020078263	0	2	62	UB	URL	39	bilateral	2.304922587	0.913089987	1	2.566339388	1692.77829	1.04381946	1.414595059	1280.56042	7.416452425	3.69478522	6.152926134	1.383844612	0	6.032607813	2.79899462	1.622228021	2.678948143	3.294304661	93.80406937	7.79210363	88.76083983	6.320643076	0.845039227	3.480396394	0.923177651	1.28292161	6.692075782	0.550639603	113.8731996	5.835076429	6.706862369	7.434392449	1	2	-3.20E-16	0	1	1	1	0	-3.20E-16	0
CT2020078263	0	2	62	UB	URL	39	bilateral	0.555913879	1.34178134	1	1.800780021	429.0955464	0.24025422	0.352991491	324.6041	3.31069865	2.061181883	2.70296229	1.598201234	0	1.712497415	0.196244182	1.652379282	3.768498141	2.013014301	76.40492747	8.778208398	70.92041535	7.682208394	0.764575286	3.158228707	0.619537513	1.528058961	7.77938008	0.411109481	108.3705762	4.759416281	7.434392449	6.706862369	1	2	-3.20E-16	0	1	1	1	0	-3.20E-16	0
CT2020078449	0	1	53	UB	RIRS	29	left	1.146234297	1.066432612	1	1.805639046	795.5413895	0.492729624	0.699990796	544.0267938	4.433104196	2.258234773	3.510025912	1.072637178	0	3.360467017	0.728260788	1.317321183	3.086345237	2.090780597	106.6797793	13.55502632	98.98652595	12.53355426	0.634984598	2.177398134	0.464932101	1.646375542	12.76826479	0.173725512	162.9689953	5.82725172	5.91716576	13.3721747	1	2	-3.20E-16	0	1	1	1	0	-3.20E-16	0
CT2020078449	0	1	53	UB	RIRS	29	left	1.179313894	0.91708657	1	1.996765608	3995.956188	0.467156319	0.643538472	2732.613616	4.573823752	2.34446176	3.309027978	1.120943892	0	3.45287986	0.61203646	1.390201311	3.115326829	2.210082461	497.1551252	20.79719391	483.8486463	19.42213145	0.662883705	6.130051588	0.358134313	0.929273611	11.0946858	0.31562198	449.6277786	6.955731713	10.66193673	18.80809295	1	2	-3.20E-16	0	1	1	1	0	-3.20E-16	0
CT2020082455	1	2	40	U	URL	120	right	0.044977301	-1.736273325	1	1.132037855	419.0674129	0.020184864	0.033631424	5115.569005	1.279236296	1.1303294	1.183148425	0.870351738	0	0.408884558	0.002561829	1.082971708	9.615229017	1.129195609	4003.90625	80.88771394	3873.18929	92.11221382	0.522476872	7.045613033	0.102646617	0.589378307	11.3751717	0.076489455	2282.773745	9.455007131	80.30839605	80.85375131	1	2	-3.20E-16	0	1	1	1	0	-3.20E-16	0
CT2020083278	0	2	61	UB	RIRS	44	left	1.955411255	1.162525251	1	2.055188888	1149.288008	0.872125591	1.208416909	1149.288008	6.878207396	3.081922776	5.180672081	1.28294878	0	5.595258615	2.164037455	1.418851524	3.217395224	2.708174762	121	8.366600265	115	6.602175628	0.845626153	4.289993204	0.942252609	1.175997607	7.211102551	0.649784775	135.2397249	6.22091721	7.615773106	6.708203933	1	2	-3.20E-16	0	1	1	1	0	-3.20E-16	0
CT2020083278	0	2	61	UB	RIRS	44	left	2.152537133	0.490960714	1	2.922383811	6813.640669	0.85982835	1.087496007	6813.640669	6.722781492	3.406987676	4.909728824	1.366023768	0	5.356757724	1.591378459	1.648227191	2.301357705	3.164835946	587	14.52583905	574.25	11.2525785	0.781216496	7.461918007	0.956820153	0.744753212	11.70469991	0.663129612	427.6745317	10.76669388	14.2126704	12.20655562	1	2	-3.20E-16	0	1	1	1	0	-3.20E-16	0
CT2020083825	0	2	40	UB	URL	28	bilateral	1.247887322	1.395603595	1	1.766485425	618.0631277	0.519604737	0.824143788	686.1135937	5.427760465	2.461593474	4.102978677	1.220534722	0	4.207225743	1.076327069	1.379376717	3.95087644	2.232289264	113.2304831	7.998458873	105.829798	7.000734069	0.852862897	3.76429326	0.846350961	1.198769213	7.59771968	0.537699793	126.8655036	5.925078003	7.05450415	7.05450415	1	2	-3.20E-16	0	1	1	1	0	-3.20E-16	0
CT2020083825	0	2	40	UB	URL	28	bilateral	1.383001883	0.947736261	1	2.053191931	866.7265165	0.57853931	0.776713537	962.1555118	5.164122298	2.572203909	3.656990779	1.242504569	0	3.921617729	0.854235292	1.490763843	2.987959921	2.400416143	145.4234636	15.39972004	135.2475215	13.3752242	0.660906904	2.88892406	0.433594072	1.425500576	13.59121414	0.215990702	192.7954198	5.799417923	10.66339293	7.539049152	1	2	-3.20E-16	0	1	1	1	0	-3.20E-16	0
CT2020083825	0	2	40	UB	URL	28	bilateral	1.303910433	1.380262716	1	1.823607028	598.9078327	0.540372274	0.804920278	664.8492475	5.353062984	2.497723615	3.889871159	1.398490484	0	3.9545725	1.009357129	1.481975904	3.902976117	2.28675887	106.5698665	7.998458873	100.0942669	6.582321518	0.85247824	3.781194357	0.902042697	1.221793344	6.860638286	0.574446925	122.2945091	5.937535054	7.05450415	7.05450415	1	2	-3.20E-16	0	1	1	1	0	-3.20E-16	0
CT2020091158	1	2	48	B	RIRS	28	right	1.081324182	0.504794717	1	2.149454179	564.6622799	0.449201135	0.558919375	619.8977349	3.641715466	2.450927484	3.336932403	1.529939645	0	2.111775821	0.404283232	1.635302336	1.892273005	2.367015484	103.1951118	12.7466627	93.77215385	11.91541098	0.531182711	0	0.747786036	2.003928535	12.7466627	0	187.9126949	8.910177943	12.18299264	9.3715328	1	2	-3.20E-16	0	1	1	1	0	-3.20E-16	0
CT2020091375	1	1	44	U	RIRS	30	bilateral	1.32750982	1.368624372	1	2.02007248	1234.25275	0.549805371	0.845736872	867.192118	5.671827067	2.640677826	4.341671048	1.380574394	0	4.291252674	1.145603836	1.499212314	3.968812641	2.414037188	124.3610799	8.747027902	118.5938641	7.712726106	0.820402318	3.709932925	0.78958701	1.199784294	8.382153489	0.481014478	142.2870555	6.089868343	7.903062552	7.195748893	1	2	-3.20E-16	0	1	1	1	0	-3.20E-16	0
CT2020091570	1	1	52	U	URL	50	bilateral	1.01952797	0.295336403	1	2.003160294	11972.91429	0.403841823	0.495615734	9677.675659	3.694962679	2.131619218	2.807772192	1.149848203	0	2.545114476	0.318661418	1.365822976	1.929510119	2.055514308	2129.863686	31.67746942	2112.485291	32.64830925	0.695856993	9.430121215	0.324977194	0.541626075	12.56103719	0.288839497	1144.177116	10.60995592	31.51374085	30.86061685	1	2	-3.20E-16	0	1	1	1	0	-3.20E-16	0
CT2020091570	1	1	52	U	URL	50	bilateral	0.816257596	0.73103521	1	1.708841732	703.0098796	0.335755793	0.439348122	568.2410676	3.37311792	1.938920091	2.628640175	1.192196198	0	2.180921722	0.268514873	1.300183584	2.60635338	1.868394029	151.1516164	12.24826518	143.4391119	11.12210998	0.696961466	2.475508898	0.662370778	1.325519624	12.24826518	0.222575474	190.1313576	7.366960639	9.730280678	8.933403028	1	2	-3.20E-16	0	1	1	1	0	-3.20E-16	0
CT2020102380	1	1	44	U	RIRS	32	bilateral	1.215937864	1.481355386	1	1.72511239	1606.214428	0.552958195	0.844165075	1101.959636	5.653358497	2.480741475	4.049635044	1.282554825	0	4.370803672	1.154313811	1.389907898	4.253938381	2.236015307	179.0616869	9.498618669	172.9443177	8.113213593	0.839339833	5.013757637	0.78132307	1.034135685	8.671342877	0.617974318	178.8478903	6.339040949	7.203718209	9.234940383	1	2	-3.20E-16	0	1	1	1	0	-3.20E-16	0
CT2020102547	1	1	48	U	URL	28	left	1.374467052	1.118780885	1	1.819664344	943.9961155	0.652529566	0.912813821	595.8615562	5.241254295	2.517050734	4.146678715	1.147008499	0	4.094245796	1.22131001	1.27362607	3.153615344	2.261467309	94.05056908	7.553909803	89.05347508	6.688581756	0.855579342	4.02570401	0.735900481	1.265727485	7.553909803	0.601877073	112.7174311	4.922130532	5.678151279	6.516519728	1	2	-3.20E-16	0	1	1	1	0	-3.20E-16	0
CT2020102547	1	1	48	U	URL	28	left	1.571265744	1.114260378	1	1.723868156	1472.986601	0.668481606	0.921698905	929.7666316	5.284987337	2.525186206	4.020894154	1.169916283	0	4.115071054	1.223320704	1.294867833	3.134960446	2.270075917	145.8099427	8.713510968	140.8917502	7.110258154	0.83393597	4.72992019	0.89432789	1.114438815	6.998717121	0.665224818	157.0152351	6.35890217	7.987866137	7.987866137	1	2	-3.20E-16	0	1	1	1	0	-3.20E-16	0
CT2020102547	1	1	48	U	URL	28	left	1.223483929	1.351777446	1	1.592669028	804.1698599	0.614600322	0.908002519	507.6015634	5.482827292	2.440658472	4.077122352	1.180328912	0	4.302498379	1.275626938	1.275708596	3.719714318	2.163605056	85.21360285	7.731543625	80.76881925	6.47500892	0.852294978	3.819161184	0.746732937	1.312641963	6.741457918	0.589831031	106.0205414	4.835102431	6.866769937	6.229446638	1	2	-3.20E-16	0	1	1	1	0	-3.20E-16	0
CT2020102547	1	1	48	U	URL	28	left	1.486923448	1.016180466	1	1.88214012	2592.57682	0.651118522	0.891898158	1636.46527	5.280822286	2.536374007	4.031723289	1.009561794	0	4.271260492	1.152202122	1.307362989	2.954625601	2.298040683	254.3783848	12.87035488	248.539675	11.72418425	0.791055026	5.227902931	0.531705738	0.972326648	7.10612059	0.445907606	241.6617491	6.233816043	10.871012	11.87023712	1	2	-3.20E-16	0	1	1	1	0	-3.20E-16	0
CT2020103017	1	1	43	U	RIRS	30	left	1.760378555	0.99223141	1	1.842400822	1355.233192	0.762275873	1.032917351	985.4917262	5.476434466	2.643054692	4.319789217	0.980070457	0	4.496364009	1.546664451	1.195602023	2.80115088	2.332182165	141.0719542	8.530331526	135.345451	7.77127283	0.858217245	4.335673361	0.748343701	1.097502874	8.057705895	0.557910326	148.5420214	5.81558307	7.133181466	7.731832324	1	2	-3.20E-16	0	1	1	1	0	-3.20E-16	0
CT2020105325	0	1	60	UB	URL	10	left	0.763057036	1.133419399	1	1.610003861	446.3347695	0.347635135	0.502936582	330.6837368	3.505068587	1.953158235	2.802385295	1.161393405	0	2.343675182	0.378108723	1.284656465	3.25209904	1.853838819	86.68380744	7.719707346	81.43585613	6.466777169	0.835155379	3.564511394	0.810212795	1.335913339	6.206942616	0.551203683	108.7912465	5.239465608	7.366104354	6.64706152	1	2	-3.20E-16	0	1	1	1	0	-3.20E-16	0
CT2020105325	0	1	60	UB	URL	10	left	1.079599927	1.025509205	1	1.739975114	1656.439394	0.456897733	0.61845369	1227.234816	4.249258828	2.178587772	3.301726465	1.226379032	0	3.022879796	0.552134975	1.356350285	2.897475018	2.047952564	258.5696478	10.77565651	251.1607754	8.488741994	0.811060597	6.197629707	0.878701222	0.945032802	9.302452902	0.730099903	237.3551714	7.459067967	10.52522613	9.331237504	1	2	-3.20E-16	0	1	1	1	0	-3.20E-16	0
CT2020106946	1	2	49	KB	URL	27	left	0.85755717	1.273633575	1	1.800471073	6691.721412	0.37620328	0.542763868	6691.721412	4.697654335	2.184715648	3.137409013	1.298755717	0	3.398898618	0.458738456	1.485879627	3.887509736	2.077075831	1402	30.09983389	1364.291667	31.76457105	0.472686948	5.966440136	0.906195921	0.922447033	26.47640459	0.187833172	1258.4868	28.7849247	29.83286778	24.73863375	1	2	-3.20E-16	0	1	1	1	0	-3.20E-16	0
CT2020106946	1	2	49	KB	URL	27	left	0.62664056	1.184319325	1	1.763313149	2749.95986	0.266585791	0.391130801	2749.95986	3.534623098	1.993471954	2.678054487	1.282191106	0	2.252431993	0.239044089	1.478106113	3.673098343	1.932585404	692	30.87069808	667.0833333	36.97470836	0.525142625	8.624255439	0.365344919	1.053934183	21.21320344	0.233247423	703.0619276	13.50852184	30.61045573	18.02775638	1	2	-3.20E-16	0	1	1	1	0	-3.20E-16	0
CT2020108090	0	1	74	UB	PCNL	61	bilateral	1.447767187	0.818895868	1	2.542927199	19199.31154	0.578324702	0.772963148	13129.34819	5.828481449	2.868087535	3.955492019	1.342694116	0	4.485787333	0.876722182	1.66901447	3.216025134	2.710941521	1596.093621	33.1476641	1578.940515	28.97967521	0.638435245	8.825658435	0.408927434	0.650497074	17.40919264	0.304546492	1027.096185	11.85058423	25.87108693	31.54081855	1	2	-3.20E-16	0	1	1	1	0	-3.20E-16	0
CT2020110142	0	1	55	U	PCNL	23	right	1.32314498	1.305462732	1	1.70774428	554.8259965	0.613754318	0.896917829	408.9141885	5.391209176	2.496797942	3.920384143	1.265984585	0	4.125224591	1.216509132	1.337690506	3.58971156	2.239975631	65.5941917	6.371419154	61.14140247	5.190504168	0.854910277	3.801212878	0.913187699	1.435881018	5.537125339	0.732339818	87.79177923	4.73990456	5.940411234	5.366821014	1	2	-3.20E-16	0	1	1	1	0	-3.20E-16	0
CT2020110142	0	1	55	U	PCNL	23	right	1.442121323	0.559868147	1	2.313830045	1574.046337	0.625803584	0.796935918	1160.093227	4.593053978	2.699490982	3.99870579	1.097390305	0	3.495663673	0.85307762	1.498602009	2.086527416	2.536567354	159.1948922	23.6869939	147.3412602	21.5806134	0.569906087	2.611295548	0.182178464	1.606593611	18.96477087	0.121001915	236.7175273	3.931522991	14.80200888	4.607166768	1	2	-3.20E-16	0	1	1	1	0	-3.20E-16	0
CT2020110143	1	1	49	U	RIRS	30	right	1.774115558	0.978908726	1	1.928777542	1603.74529	0.777580279	1.047571096	1035.401464	5.477008657	2.783444231	4.742679087	1.09777153	0	4.379237127	1.587698937	1.31621915	2.66450421	2.4819071	133.6422338	10.29553432	127.8586025	8.719230417	0.775470661	3.94679255	0.658384936	1.237871134	7.399197444	0.452653773	158.2724732	5.740609957	10.06725392	7.092819926	1	2	-3.20E-16	0	1	1	1	0	-3.20E-16	0
CT2021033879	0	2	70	UB	URL	23	right	0.968585973	1.306519869	1	1.879097469	473.4498402	0.448188108	0.677291661	504.2319179	4.598941966	2.388349837	3.598222809	1.426937666	0	3.1720043	0.718891808	1.531600037	3.612216178	2.232783719	88.3963741	7.461016564	82.22815321	5.914974095	0.85163871	3.84748433	0.926509341	1.305835744	6.191978359	0.650465119	107.3764616	5.480278748	6.928105727	6.076386821	1	2	-3.20E-16	0	1	1	1	0	-3.20E-16	0
CT2021033879	0	2	70	UB	URL	23	right	1.058099843	1.221420931	1	1.980087475	1022.58974	0.479678716	0.699611976	1089.075003	4.699931973	2.512425591	3.807318028	1.486613579	0	3.213318394	0.737645482	1.63236052	3.401157934	2.361066891	172.532682	18.00141495	161.083754	15.52104018	0.622091599	2.707163111	0.380412213	1.428715886	14.05941225	0.174418923	230.1429184	5.904393236	13.16224129	6.928105727	1	2	-3.20E-16	0	1	1	1	0	-3.20E-16	0
CT2021036540	0	2	51	UB	PCNL	33	bilateral	1.091661391	1.056105617	1	1.794678331	713.8943676	0.479115761	0.664658398	657.7767865	4.149760243	2.258150899	3.488707798	1.234259119	0	2.915501124	0.641922431	1.370345199	2.96486991	2.111237327	128.9949246	10.67092418	121.5853947	8.999298043	0.777043886	3.322425489	0.6590433	1.256255879	8.455769859	0.369187182	152.7423669	5.930927082	6.981245355	9.769379531	1	2	-3.20E-16	0	1	1	1	0	-3.20E-16	0
CT2021036540	0	2	51	UB	PCNL	33	bilateral	1.211122068	0.433531112	1	2.453088328	419.824998	0.476887379	0.633508091	386.8235283	4.046264357	2.69042042	3.689533857	1.410422329	0	2.635842028	0.553476987	1.707257338	2.118209702	2.585514465	53.44075447	6.7317928	48.6034448	5.757069778	0.816215733	3.286499002	0.728136074	1.623516894	5.429968158	0.570863152	78.90851375	4.191930188	5.725914667	5.725914667	1	2	-3.20E-16	0	1	1	1	0	-3.20E-16	0
CT2021036540	0	2	51	UB	PCNL	33	bilateral	0.931462972	0.538437972	1	2.388128144	393.4263959	0.456037832	0.594988756	362.500059	3.91193991	2.539608837	3.652099175	1.395008048	0	2.516931862	0.551012644	1.531534536	2.19657843	2.428703441	56.20493143	5.977838589	51.52118714	4.896258142	0.854268662	3.619853094	0.922144622	1.521344945	5.429968158	0.7393101	78.38149764	4.515058112	5.725914667	5.725914667	1	2	-3.20E-16	0	1	1	1	0	-3.20E-16	0
CT2021038309	0	1	32	UB	RIRS	24	bilateral	0.124196659	0.303091878	1	1.060814783	114.2368367	0.050559358	0.066052254	153.7428131	1.225731658	1.074200839	1.174016984	0.916258016	0	0.309473642	0.005952229	0.982631969	2.057454972	1.071426719	133.2366943	11.11209421	123.1990814	10.16060352	0.757897669	4.142583831	0.43569337	1.282343565	8.720041487	0.40771041	157.9835493	4.426907587	8.304981474	7.267930582	1	2	-3.20E-16	0	1	1	1	0	-3.20E-16	0
CT2021038309	0	1	32	UB	RIRS	24	bilateral	0.120124637	-0.370049498	1	1.097462978	60.83449602	0.047423782	0.070615842	81.87259749	1.262379853	1.081616454	1.176663798	0.883681844	0	0.378698009	0.007718378	0.947408982	2.52744757	1.078042567	69.98291016	7.93199243	61.73973084	7.497543015	0.792367597	3.517311102	0.531224009	1.544196298	4.417518006	0.469128499	95.33826377	3.982874856	6.838611084	7.760467352	1	2	-3.20E-16	0	1	1	1	0	-3.20E-16	0
CT2021038309	0	1	32	UB	RIRS	24	bilateral	0.834764429	0.812701333	1	1.476160987	181.6095007	0.375332702	0.508409297	244.4146418	3.121257715	1.800840581	2.594948923	0.97530233	0	2.145955385	0.363356656	1.07710287	2.611722449	1.696959087	75.36621094	7.267930582	68.58100891	6.53771597	0.844435947	3.827923489	0.653499988	1.399102252	4.783202726	0.585513887	95.95184398	4.272397308	6.838611084	6.838611084	1	2	-3.20E-16	0	1	1	1	0	-3.20E-16	0
CT2021039662	0	1	42	UB	URL	27	left	0.603484177	0.986139537	1	1.492502861	236.1224191	0.247262409	0.347991974	204.485588	2.705779412	1.686667846	2.332754698	1.139243831	0	1.566535581	0.181200662	1.20947509	2.922323033	1.632068553	71.87925599	9.343929387	65.45631042	8.423679857	0.741686805	2.673299975	0.534629403	1.617880342	7.160174288	0.317355363	105.9004779	4.503546936	7.112662988	6.340172962	1	2	-3.20E-16	0	1	1	1	0	-3.20E-16	0
CT2021039662	0	1	42	UB	URL	27	left	1.680083127	0.601183208	1	2.531252629	646.6107321	0.657997677	0.865198633	559.9746788	5.123921585	2.897851269	4.274838273	1.256996841	0	3.866924744	1.072161323	1.513530185	2.259783788	2.706544042	66.68316519	8.282698204	61.37882251	7.202269371	0.800613598	3.038482194	0.586805459	1.531281298	6.339014288	0.421878444	93.988243	4.226330984	5.602035581	6.340172962	1	2	-3.20E-16	0	1	1	1	0	-3.20E-16	0
CT2021044723	0	1	29	UB	RIRS	26	right	0.716944564	1.048986404	1	1.293043705	168.8549347	0.333489465	0.469059206	168.8549347	2.975554332	1.599502454	2.258211726	0.881006998	0	2.094547335	0.323530494	0.937822571	3.176323131	1.494950704	66	6.164414003	61.16666667	5.256402207	0.884489189	4.056368358	0.832088813	1.387671464	5.385164807	0.771700528	84.87923788	4.373793473	5	5.830951895	1	2	-3.20E-16	0	1	1	1	0	-3.20E-16	0
CT2021044723	0	1	29	UB	RIRS	26	right	0.551583789	0.744013874	1	1.413236907	615.7560036	0.232458161	0.301243023	615.7560036	2.437978554	1.566273019	2.053804666	1.077405034	0	1.36057352	0.124816287	1.160381	2.395405825	1.525907888	251	22.20360331	236.375	23.01012903	0.566284108	3.273544878	0.362594331	1.381176678	22.20360331	0.142265386	326.4756372	8.343342344	14.14213562	15	1	2	-3.20E-16	0	1	1	1	0	-3.20E-16	0
CT2021046396	0	2	41	UB	URL	28	right	1.177227088	0.839697198	1	1.868169562	605.5352211	0.464101881	0.646882409	484.3474597	4.04007575	2.218794848	3.287895059	0.996917796	0	3.043157954	0.589229743	1.342099448	2.680418915	2.08178309	98.38360422	9.552669212	92.55124286	7.928181632	0.788851405	3.631432952	0.617820966	1.355277316	7.55859375	0.45804109	125.4326	4.898196838	8.060559095	6.206832173	1	2	-3.20E-16	0	1	1	1	0	-3.20E-16	0
CT2021046396	0	2	41	UB	URL	28	right	1.508095319	0.50793393	1	2.283051356	570.988327	0.597783291	0.776970797	456.7145494	4.371981185	2.622856731	3.800688955	1.140052015	0	3.23192917	0.848781562	1.408065654	2.064295447	2.455727157	66.38893618	7.703714887	60.42326371	6.369652811	0.824756861	3.547482151	0.650693207	1.494250676	5.7564535	0.556934931	90.28750263	4.144689817	5.650106203	6.7554024	1	2	-3.20E-16	0	1	1	1	0	-3.20E-16	0
CT2021046416	0	2	37	UB	URL	30	left	2.098045058	0.805206851	1	2.244613572	1301.874845	0.924689847	1.187635523	721.7278524	5.631365609	3.116967103	5.159520435	1.357888586	0	4.273477023	1.894664471	1.508363129	2.216854884	2.796572805	74.28635138	6.88025261	70.38262209	5.797771012	0.854430452	3.692153841	0.842335308	1.370836287	6.079309814	0.636822985	96.48305233	4.883667234	5.439794775	6.571156679	1	2	-3.20E-16	0	1	1	1	0	-3.20E-16	0
CT2021046416	0	2	37	UB	URL	30	left	2.224873601	0.742309503	1	2.522991476	2391.165251	0.890327387	1.161492616	1325.604045	6.280555781	3.245576624	4.94090242	1.12142859	0	5.159127191	1.864523143	1.550066074	2.365514458	2.944358076	125.8432967	11.21934234	119.9068563	9.299978543	0.715724252	3.485975622	0.683577674	1.370220262	10.95963163	0.374836953	164.2988041	6.3572577	7.852331119	8.502031007	1	2	-3.20E-16	0	1	1	1	0	-3.20E-16	0
CT2021047440	1	1	68	U	RIRS	55	bilateral	1.384639688	1.24432821	1	1.992484698	2587.928959	0.601751477	0.865589617	1927.415086	5.636501264	2.651870217	4.070418565	1.364579288	0	4.271921976	1.158213019	1.480200491	3.640038695	2.423675438	274.0758201	12.13023021	266.3798506	10.02658386	0.824572493	5.709736775	0.681544059	0.91149612	9.422140577	0.569459833	242.8042003	6.833558668	11.90714626	8.786056454	1	2	-3.20E-16	0	1	1	1	0	-3.20E-16	0
CT2021047440	1	1	68	U	RIRS	55	bilateral	1.362446479	1.192234162	1	2.03795371	2267.679781	0.60498189	0.864987836	1688.902706	5.636501264	2.670406054	4.256408478	1.312614702	0	4.323886561	1.14443651	1.487345622	3.43710975	2.446759486	236.8372576	10.98587407	229.7619307	8.490589688	0.826655962	5.858590769	0.82184549	0.955139116	8.349286738	0.69000988	219.4546075	6.977952846	10.54307152	8.786056454	1	2	-3.20E-16	0	1	1	1	0	-3.20E-16	0
CT2021047573	0	1	58	U	PCNL	28	right	1.49561399	0.98580151	1	1.725953022	873.0155496	0.668059294	0.905690258	544.8240433	4.928714181	2.412489101	3.959063093	0.912772707	0	4.015941474	1.201271099	1.106235213	2.843323988	2.149146939	93.61071121	7.627105686	89.13819945	6.24286627	0.855054267	3.805811442	0.879071235	1.266103356	6.398365758	0.609625655	112.8581735	5.487924164	6.832995481	7.495045873	1	2	-3.20E-16	0	1	1	1	0	-3.20E-16	0
CT2021049807	0	2	34	UB	RIRS	29	left	2.388082187	0.639540134	1	2.777144189	887.7426765	0.986416438	1.251194303	630.4573428	6.446774027	3.64003993	5.539867355	1.539632096	0	4.907141931	2.047294174	1.859849642	2.09541984	3.347028013	47.58207878	5.526181548	44.00158653	4.45161106	0.878942697	3.608778985	0.920969115	1.558478386	4.767155228	0.810668079	68.57552158	4.099796296	5.316587778	5.316587778	1	2	-3.20E-16	0	1	1	1	0	-3.20E-16	0
CT2021049807	0	2	34	UB	RIRS	29	left	2.461474784	1.139431388	1	2.795210059	3496.94802	1.046542899	1.501551151	2483.463525	8.908248811	3.924927688	6.326635992	1.453819214	0	7.454429597	3.449517797	1.730678671	3.361316946	3.457678348	161.2109236	20.4488279	150.9133096	16.79518343	0.61944105	3.006787806	0.282205958	1.466363453	17.00545236	0.179026792	221.2937617	4.739700825	14.53788378	5.422321181	1	2	-3.20E-16	0	1	1	1	0	-3.20E-16	0
CT2021050137	0	1	52	UB	RIRS	28	right	1.474295963	0.524674615	1	2.239527095	341.8521556	0.621259984	0.785601253	326.3098338	4.165827837	2.589012059	3.868011604	1.139085553	0	3.026742284	0.859136034	1.337629708	1.991686245	2.417405098	48.68128299	5.874030544	43.8688359	4.843679994	0.84069924	3.596318284	0.825257385	1.631015542	5.243148564	0.742476441	71.55075316	3.997282684	4.575494696	5.808666531	1	2	-3.20E-16	0	1	1	1	0	-3.20E-16	0
CT2021050137	0	1	52	UB	RIRS	28	right	1.451062072	0.671891923	1	2.011412533	783.0617131	0.62231445	0.803496945	747.4597815	4.657963881	2.483111005	3.812672701	1.014467412	0	3.643496469	0.867428814	1.311016342	2.229999529	2.301827849	121.22594	10.85079183	114.1464724	9.309320044	0.775353736	3.533038848	0.570246727	1.285770357	8.606504107	0.379516316	146.7661505	5.308609282	9.089158203	7.101738518	1	2	-3.20E-16	0	1	1	1	0	-3.20E-16	0
CT2021062880	1	2	36	U	URL	102	bilateral	0.79506295	1.715469823	1	2.011816493	3600.6109	0.353902792	0.574375962	2443.428194	5.267891737	2.35540584	3.274818401	1.266580376	0	4.00131136	0.633667152	1.501849685	5.966776044	2.216815175	440.421068	14.4013698	431.7970037	11.56762085	0.808574866	6.637058877	0.730468379	0.79129304	10.95349779	0.573761793	341.6779635	8.449781251	14.0965663	11.43904243	1	2	-3.20E-16	0	1	1	1	0	-3.20E-16	0
CT2021081661	0	1	62	K	PCNL	360	left	0.788013589	0.996197764	1	1.687412871	2240.29865	0.339399134	0.465274341	2240.29865	3.450434898	1.989503662	2.816426091	1.142797331	0	2.307637567	0.316468454	1.374722001	2.952710315	1.90831244	566	28.23118843	541.875	33.34479566	0.51576474	4.785211487	0.501379161	1.150092498	21.47091055	0.143506997	623.2063726	16.71838566	27.45906044	21.09502311	1	2	-3.20E-16	0	1	1	1	0	-3.20E-16	0
CT2021104044	1	2	66	B	URL	181	right	2.071431178	0.879541285	1	2.610450763	17453.19399	0.873837751	1.160266755	17453.19399	6.955034378	3.398640479	5.41820548	1.507171267	0	5.447863111	1.90172004	1.751892513	2.625055796	3.10628992	1511	32.86335345	1480.458333	27.7106267	0.49268272	5.587989862	0.773847342	0.861227848	23.60084744	0.201655124	1275.011945	21.44379482	22.56102835	32.31098884	1	2	-3.20E-16	0	1	1	1	0	-3.20E-16	0
CT2021125970	1	1	34	KB	URL	90	left	2.30316287	0.6740341	1	2.710467732	10306.05606	0.932256133	1.201701995	10306.05606	7.065837153	3.4067461	5.280335279	1.225701961	0	5.840135192	1.987575163	1.611575978	2.291021975	3.101345486	888	26.87005769	863.125	21.96321196	0.52796822	5.94378802	0.806488249	0.962022238	23.32380758	0.270624717	830.3454439	17.71307235	18.38477631	20.22374842	1	2	-3.20E-16	0	1	1	1	0	-3.20E-16	0
CT2021125970	1	1	34	KB	URL	90	left	2.606509518	0.657433862	1	2.695182852	9036.422119	1.058944054	1.330961035	9036.422119	7.150455451	3.5377705	5.612229174	1.276871912	0	5.873583538	2.355202248	1.60146181	2.147357464	3.187572409	722	21.86321111	699	20.38716464	0.537408966	5.469429249	0.792583924	1.013958448	19.72308292	0.268278073	708.756955	16.15853895	17.49285568	16.40121947	1	2	-3.20E-16	0	1	1	1	0	-3.20E-16	0
CT2021130435	1	2	78	KB	URL	90	left	0.116487571	2.145458533	1	0.985955882	158768.0618	0.050130519	0.093981105	158768.0618	1.732778131	1.022623215	1.18831025	0.762828727	0	0.969949404	0.020332837	0.894071684	8.210774627	1.012632907	151821	3157.038169	150084.4167	3905.614829	0.145076478	6.142716062	0.006007853	0.627251807	25.63201124	0.001572791	94140.72148	23.464358	3157.035635	3157.015838	1	2	-3.20E-16	0	1	1	1	0	-3.20E-16	0
CT2021130435	1	2	78	KB	URL	90	left	0.078014472	-0.147432377	1	0.960544211	32065.06082	0.030766943	0.039414382	32065.06082	1.054255533	0.958387431	1.017309633	0.862798467	0	0.191457066	0.002147714	0.890494266	1.930788474	0.957266293	34910	417.347577	34691.66667	489.383559	0.310819379	8.776861949	0.032014002	0.477054116	18.11077028	0.017934526	16549.80237	15.66712636	417.3463789	417.0767315	1	2	-3.20E-16	0	1	1	1	0	-3.20E-16	0
CT2021134862	1	2	68	KB	RIRS	66	left	1.724437318	1.114206064	1	1.933583742	3222.644714	0.718618604	1.009008908	2280.399217	6.305904367	2.718710533	4.471734949	0.958187288	0	5.34771708	1.547676915	1.266709427	3.267526188	2.417376687	308.5211516	18.22275799	295.872492	14.68353084	0.568995934	2.731577337	0.83919128	1.27547935	18.22275799	0.186030006	377.3792537	12.32229104	14.99518713	14.99518713	1	2	-3.20E-16	0	1	1	1	0	-3.20E-16	0
CT2021134862	1	2	68	KB	RIRS	66	left	1.25158208	1.307904414	1	1.832863456	1831.854111	0.5596733	0.870664606	1296.251697	5.489539944	2.504690197	4.111474389	0.869129351	0	4.620410593	1.239398097	1.253350736	3.785529438	2.243674416	206.6242575	14.66517802	197.5726526	12.74437133	0.68600406	3.974578856	0.543134354	1.210361668	13.22420193	0.311869354	239.1343654	6.921905886	7.944643224	13.79497271	1	2	-3.20E-16	0	1	1	1	0	-3.20E-16	0
CT2021135382	1	2	66	B	PCNL	34	left	0.754130703	0.764818342	1	1.94482906	4787.398021	0.320494903	0.422846924	4787.398021	3.439251003	2.144491866	2.879756108	1.412106406	0	2.027144597	0.253152605	1.548137518	2.508468903	2.084632523	1041	31.06444913	1004.541667	28.74428489	0.442652425	4.878322494	0.967942778	1.090850641	27.31300057	0.169714519	1095.804921	27.82282296	24.51530134	25.49509757	1	2	-3.20E-16	0	1	1	1	0	-3.20E-16	0
CT2021138774	1	2	44	B	URL	29	right	1.477621857	0.822259606	1	2.36710355	13351.92335	0.619176022	0.841691056	13351.92335	5.827982079	2.822506222	4.233973416	1.077285683	0	4.750696396	1.039736485	1.548559198	2.746140035	2.631882385	1676	48.22862221	1636.833333	48.3304319	0.463894897	6.439832525	0.346927711	0.884564915	43.17406629	0.133245913	1447.885338	16.76716611	46.57252409	18.43908891	1	2	-3.20E-16	0	1	1	1	0	-3.20E-16	0
CT2022006690	1	1	20	K	URL	60	left	2.98443758	0.247283374	1	3.268713716	2903.628369	1.138357284	1.341017071	2425.210405	6.25986796	3.839170522	5.572529372	1.432825632	0	4.827042328	2.239916475	1.774032149	1.570285916	3.535436864	164.541184	13.481358	155.9452296	12.50503029	0.674494613	2.455024974	0.585411126	1.332032868	13.481358	0.196322993	207.7241715	7.320583864	12.32496242	7.462284603	1	2	-3.20E-16	0	1	1	1	0	-3.20E-16	0
CT2022006876	1	2	25	B	URL	65	left	1.319032306	0.89237583	1	2.180025339	5242.696204	0.577214136	0.76935363	5242.696204	5.086692551	2.683562143	4.050500996	1.370337717	0	3.716354835	0.842431988	1.618920616	2.642818364	2.521720402	728	20.51828453	702.125	21.522369	0.518681817	4.948795813	0.955321205	1.049006764	19.6468827	0.229937318	736.533874	20.56077549	19.41648784	19.20937271	1	2	-3.20E-16	0	1	1	1	0	-3.20E-16	0
CT2022014664	1	1	30	K	URL	130	left	2.55166451	0.622994624	1	2.485707726	1747.067476	0.993004867	1.24539156	1675.338123	6.14423425	3.205755372	5.060685851	0.963906135	0	5.180328116	2.049216617	1.376706847	2.086720604	2.868388204	163.0203097	12.93211734	153.8703952	11.66056429	0.673965275	2.434734418	0.655045109	1.339044205	12.93211734	0.208800737	206.039261	7.638195608	11.45476291	8.847482119	1	2	-3.20E-16	0	1	1	1	0	-3.20E-16	0
CT2022017514	1	2	56	B	URL	360	left	0.952819731	1.213746532	1	2.400179912	5842.95403	0.445740267	0.726148504	5333.220928	5.595690981	2.770919483	4.31230114	1.283155421	0	4.312535561	0.9605851	1.540265507	3.907851061	2.591796613	694.6111685	21.93877194	680.5014038	21.42730493	0.620729196	3.954549186	0.594356954	0.885738678	21.83635453	0.184556537	602.7464136	12.7354677	17.98845749	18.1182809	1	2	-3.20E-16	0	1	1	1	0	-3.20E-16	0
CT2022018886	1	1	59	KB	URL	90	right	1.2933672	1.173090929	1	1.763127749	640.6649392	0.58267767	0.829797945	509.0443804	4.780984548	2.435586741	3.90419332	1.239245517	0	3.541739031	1.019196608	1.357303485	3.138473284	2.216503138	85.81208322	14.70099727	76.80711153	15.771318	0.525292105	0	0.450838865	2.165788816	14.70099727	0	166.3479832	7.110323114	6.378188136	13.55364979	1	2	-3.20E-16	0	1	1	1	0	-3.20E-16	0
CT2022018886	1	1	59	KB	URL	90	right	1.652284503	0.906206963	1	1.990810972	375.1300428	0.640921977	0.869860311	298.0619486	4.823148108	2.543178987	3.893441612	1.186541067	0	3.636607041	1.088330366	1.331794531	2.598664004	2.319359608	46.08426692	8.130626442	41.05207685	8.079141949	0.636614302	0	0.726780882	2.202061053	8.130626442	0	90.39917959	5.871765908	7.175461653	7.175461653	1	2	-3.20E-16	0	1	1	1	0	-3.20E-16	0
CT2022020497	1	1	61	B	URL	80	right	1.931099768	0.758778956	1	2.319231774	4079.836873	0.805918726	1.056132182	4079.836873	5.814333092	2.99444059	4.665462382	1.252156212	0	4.56217688	1.542817669	1.434427454	2.410765394	2.724675536	455	19.74841766	435.0833333	21.08431849	0.536929618	5.390575407	0.678173201	1.188618852	19.6468827	0.255667519	517.1482523	14.29881976	17.08800749	19.10497317	1	2	-3.20E-16	0	1	1	1	0	-3.20E-16	0
CT2022031925	0	1	48	UB	PCNL	133	right	0.793928442	-0.855321545	1	0.919186778	90.83017827	0.293271377	0.346306432	4495.256627	1.031254908	0.799780684	1.000469928	0.058197487	0	0.973057422	0.145217736	0.088172336	1.831560374	0.703158167	7027.691162	252.3376148	6514.22429	286.2572798	0.314374394	4.650628852	0.029957351	0.823662681	10.99004446	0.016246325	5365.523446	8.575509705	252.0420805	252.1414093	1	2	-3.20E-16	0	1	1	1	0	-3.20E-16	0
CT2022031925	0	1	48	UB	PCNL	133	right	0.065710631	-0.742531558	1	0.987597845	72.46420248	0.029527486	0.039199971	3586.310108	1.034855491	0.976461135	1.024053743	0.87642986	0	0.15842563	0.002305147	0.895782991	2.197368979	0.975280063	3761.299495	252.0397429	3487.038074	272.3897654	0.309296869	4.274409431	0.016398998	1.031073687	4.914897296	0.015692254	3595.393204	4.466919307	252.0292233	252.0292233	1	2	-3.20E-16	0	1	1	1	0	-3.20E-16	0
CT2022036304	1	1	59	B	URL	95	bilateral	0.067635882	-4.191846334	1	1.103372293	138137.9537	0.029340315	0.051505014	138137.9537	1.334954685	1.081443867	1.135285388	0.331232682	0	1.003722003	0.007205649	1.004033257	28.63939608	1.078107225	118115	1077.163869	117438.125	1102.490804	0.183033753	12.67892233	0.020227977	0.539531208	23.43074903	0.011500252	63361.5335	22.30115886	1077.09099	1077.118842	1	2	-3.20E-16	0	1	1	1	0	-3.20E-16	0
CT2022039770	0	2	41	UB	RIRS	26	right	2.17806329	0.844832357	1	2.338351521	865.8801116	0.913668797	1.188357557	896.5601648	6.166037624	3.289909025	5.154284553	1.44280859	0	4.723229035	1.951858839	1.611628954	2.378321131	2.978530268	82.83457747	8.168184716	76.66512716	6.727400195	0.831336081	3.45366588	0.744767426	1.369330267	6.105371394	0.513373039	104.979879	5.010348526	6.005867788	7.698319919	1	2	-3.20E-16	0	1	1	1	0	-3.20E-16	0
CT2022039770	0	2	41	UB	RIRS	26	right	2.462158502	0.677327239	1	2.66804226	1714.680249	1.009776075	1.262491785	1775.435174	6.109920052	3.487241436	5.546406093	1.47554384	0	4.634376211	2.149770788	1.692999435	2.025153797	3.1640294	145.9959428	14.46356508	136.7201958	12.84039073	0.688896485	2.934619264	0.414962611	1.362655055	11.40395925	0.228545947	186.302466	5.328282061	6.492414263	9.438462664	1	2	-3.20E-16	0	1	1	1	0	-3.20E-16	0
CT2022041980	1	1	27	K	RIRS	31	right	0.909986443	0.742208779	1	1.901205069	360.8004129	0.373291013	0.495742821	327.1440565	3.383584886	2.193324457	3.013963758	1.405635758	0	1.977949128	0.335068581	1.527688636	2.306614078	2.11556224	68.0038142	12.40077787	59.54111732	12.85040905	0.558652764	0	0.494617252	2.216851042	12.40077787	0	131.993788	6.356034014	11.92364489	5.961822447	1	2	-3.20E-16	0	1	1	1	0	-3.20E-16	0
CT2022049847	1	1	70	K	PCNL	30	left	1.259969421	1.169015666	1	1.808517409	1145.206164	0.623435716	0.875834809	937.7422045	5.306683265	2.565471618	4.266136351	1.293889657	0	4.012793607	1.124286859	1.45066655	3.082545591	2.336098834	142.4784014	8.57177987	136.0300255	6.678683219	0.824772528	5.065237807	0.944124661	1.140087921	7.239188407	0.758418634	155.0861889	6.305509533	7.556360393	7.556360393	1	2	-3.20E-16	0	1	1	1	0	-3.20E-16	0
CT2022054144	1	2	77	B	URL	180	left	1.642879022	0.79486946	1	2.441873644	8591.613851	0.671532528	0.888007501	8591.613851	5.778413837	2.966965292	4.482187845	1.333885219	0	4.444528617	1.11767927	1.681211723	2.503434285	2.772220008	976	25.51470164	951.4166667	20.34191608	0.554192929	6.826926146	0.777429874	0.887223206	17.80449381	0.335608805	844.1189451	15.81441325	17.4642492	18.02775638	1	2	-3.20E-16	0	1	1	1	0	-3.20E-16	0
CT2022055403	0	1	31	UB	URL	27	bilateral	1.246349063	0.817096168	1	2.01328043	600.4047784	0.574469372	0.743464071	492.6308523	4.099368224	2.487918806	3.832419701	1.374637027	0	2.724731197	0.753010848	1.490874546	2.236341872	2.331679467	79.58829508	8.041731753	74.01574693	6.668237737	0.823862845	3.424626071	0.736147151	1.398045047	6.17017844	0.513572882	103.4773484	4.908804211	6.197863921	6.946905198	1	2	-3.20E-16	0	1	1	1	0	-3.20E-16	0
CT2022055403	0	1	31	UB	URL	27	bilateral	1.385568905	0.431888948	1	2.384533342	942.2404424	0.559110254	0.691406567	773.1062925	4.044122255	2.66167515	3.772754054	1.403364931	0	2.640757324	0.625300711	1.649982937	1.798563793	2.541498356	109.126219	13.71394662	101.4340513	11.78567873	0.693069048	2.888141957	0.381478956	1.496165707	10.56350854	0.245055208	151.7621492	4.495988416	8.478787118	6.197863921	1	2	-3.20E-16	0	1	1	1	0	-3.20E-16	0
CT2022055403	0	1	31	UB	URL	27	bilateral	0.828137077	0.930733848	1	1.837598248	325.2331554	0.342171592	0.471719059	266.8531169	3.361282076	2.096435699	2.896111016	1.381266543	0	1.980015533	0.319830617	1.476068626	2.682378652	2.018715439	60.71684367	7.133378237	55.69129411	6.037940171	0.832984143	3.261039457	0.712723108	1.520261464	5.434880307	0.540091383	84.66532832	4.303379482	6.946905198	5.520186387	1	2	-3.20E-16	0	1	1	1	0	-3.20E-16	0
CT2022058105	0	2	48	UB	RIRS	34	right	0.995467268	1.066091336	1	1.846217328	514.6895347	0.432034244	0.606486146	518.8589403	4.164520295	2.303492496	3.399324426	1.394137114	0	2.770383181	0.541796542	1.504150723	3.031669134	2.18272333	97.78577921	7.281886973	91.86318692	6.063976493	0.874874939	3.977815776	0.926603239	1.225060806	6.839289283	0.655974802	112.5379898	5.618900262	6.765171987	5.939975044	1	2	-3.20E-16	0	1	1	1	0	-3.20E-16	0
CT2022058105	0	2	48	UB	RIRS	34	right	1.022191222	0.818563442	1	2.084505913	883.5071153	0.470193552	0.624233627	890.6642444	4.013084559	2.418892412	3.507556438	1.365186165	0	2.647898394	0.546473846	1.567842812	2.494596315	2.303164487	152.2232233	13.93413048	142.5622572	12.33264055	0.673720629	2.985335038	0.506361269	1.374050702	10.96200791	0.24206779	195.8877695	6.244771526	8.460196979	10.18990476	1	2	-3.20E-16	0	1	1	1	0	-3.20E-16	0
CT2022058906	0	1	26	UB	RIRS	28	left	1.908487921	0.443870626	1	2.367034923	1179.529908	0.79049014	0.979282227	1152.019217	4.904505319	2.892310554	4.39830367	1.063834932	0	3.840670387	1.243290595	1.406328814	1.863579326	2.668739356	137.7113954	10.38385105	129.9793726	9.292114727	0.768358604	3.7460926	0.621068158	1.242497013	9.561219917	0.403147476	161.4989822	5.77103658	8.338983228	7.500389325	1	2	-3.20E-16	0	1	1	1	0	-3.20E-16	0
CT2022058906	0	1	26	UB	RIRS	28	left	1.977417507	0.889789704	1	1.953457405	618.5171525	0.84410725	1.090342909	604.0912066	5.35039358	2.834200115	4.642142081	1.199540055	0	4.150853526	1.598688364	1.401159095	2.366908253	2.536533447	75.20409535	6.846878487	69.95445883	5.702895589	0.862818598	3.903649029	0.842463892	1.360273256	5.929616874	0.684502981	95.15717947	4.804483611	5.86329984	5.86329984	1	2	-3.20E-16	0	1	1	1	0	-3.20E-16	0
CT2022060577	1	2	53	U	PCNL	27	bilateral	0.881300084	1.817405012	1	2.02726338	1644.487142	0.376222536	0.630350182	1878.106457	5.609471906	2.514945436	3.648622848	1.565380696	0	4.04409121	0.731053566	1.69568513	5.911521379	2.365142063	296.9361489	10.95654434	286.8003477	9.475628952	0.831611241	6.250648562	0.772027409	0.881800922	10.3391012	0.659655269	252.9008111	7.315445268	9.88002879	9.384461882	1	2	-3.20E-16	0	1	1	1	0	-3.20E-16	0
CT2022060577	1	2	53	U	PCNL	27	bilateral	0.818474731	1.705609591	1	1.942332811	1153.880644	0.382630294	0.623514713	1317.803364	5.265095899	2.464357121	3.685387313	1.595629939	0	3.66946596	0.678909071	1.692892893	5.291828352	2.32253029	216.9918011	10.15366274	208.1884057	8.778287298	0.831245392	5.398775798	0.762864554	0.98160334	9.979369524	0.615014708	204.3584344	6.696644226	9.639889465	7.748295302	1	2	-3.20E-16	0	1	1	1	0	-3.20E-16	0
CT2022060873	0	1	53	UB	URL	28	left	0.113459767	1.578523217	1	0.948240018	125.327145	0.042455669	0.063458074	17455.70451	1.333152836	0.952978341	1.015555004	0.829185588	0	0.503967248	0.007888788	0.853712591	7.065286525	0.948830296	19220.79388	636.0846544	18025.29764	689.6706589	0.245411675	5.061303693	0.011448554	0.751556134	9.241657703	0.007338726	13547.02301	7.895731527	636.0128666	636.0417893	1	2	-3.20E-16	0	1	1	1	0	-3.20E-16	0
CT2022060873	0	1	53	UB	URL	28	left	0.112788407	3.064025794	1	0.86320114	332.0449259	0.048890102	0.099585248	46247.58754	2.580091337	0.928684205	1.031667634	0.146189123	0	2.433902214	0.039032395	0.833661319	27.45410468	0.907426007	53623.22931	1060.045168	52195.59788	1147.562717	0.233602616	7.714827885	0.007682817	0.553938814	10.1561248	0.006722794	28913.16759	8.816514907	1060.037421	1060.025025	1	2	-3.20E-16	0	1	1	1	0	-3.20E-16	0
CT2022065006	0	2	61	UB	URL	32	left	1.46312413	0.801456478	1	2.093721953	585.9978161	0.620306107	0.807913372	458.5731759	4.472420693	2.625660289	3.94057956	1.368892054	0	3.103528639	0.908661861	1.546621243	2.241486333	2.446513865	66.51683484	5.945408914	62.4084421	4.88359513	0.875874342	4.058955382	0.967474393	1.391963582	5.307714756	0.831140845	86.87027861	4.724753233	5.451010912	5.451010912	1	2	-3.20E-16	0	1	1	1	0	-3.20E-16	0
CT2022065006	0	2	61	UB	URL	32	left	1.62750119	0.627566819	1	2.269880304	1428.383551	0.649251348	0.814556062	1117.782973	4.501593414	2.74186217	4.064227013	1.395820719	0	3.105772694	0.874946531	1.588360674	2.024149557	2.577374949	148.6846896	17.53213119	139.5223217	15.0388267	0.641908512	3.009552464	0.317425375	1.452545544	14.52500427	0.200118834	202.6625266	4.773705206	6.452062547	10.58540953	1	2	-3.20E-16	0	1	1	1	0	-3.20E-16	0
CT2022065553	0	1	33	UB	RIRS	34	left	1.465882197	0.722806734	1	2.137733841	13419.50832	0.608304635	0.785051392	13419.50832	4.955195284	2.594864309	3.905759298	1.187410615	0	3.767784669	0.844894609	1.473632875	2.300348104	2.426607957	1993	70.66116331	1914.541667	74.40222294	0.387530423	6.464937626	0.320064422	1.004978369	25.23885893	0.086891727	1924.072962	23.81350448	24.41311123	32.52691193	1	2	-3.20E-16	0	1	1	1	0	-3.20E-16	0
CT2022065553	0	1	33	UB	RIRS	34	left	1.40594155	0.745692718	1	2.14904592	705.4239167	0.639427682	0.817975423	609.7072594	4.475199611	2.642800638	4.085279212	1.288992928	0	3.186206683	0.919272016	1.511804584	2.206317207	2.462747084	87.2956413	9.298294059	81.60557888	7.824867143	0.802986757	3.236310434	0.604476239	1.388467733	7.104639017	0.41359302	113.3067131	4.729946265	5.598996839	8.68303302	1	2	-3.20E-16	0	1	1	1	0	-3.20E-16	0
CT2022067313	0	1	34	UB	RIRS	29	left	0.713455422	1.070060954	1	1.666678386	325.8685804	0.344849956	0.472064403	292.6806378	3.302459075	2.018255993	2.922315955	1.295109923	0	2.007349153	0.327241982	1.424389364	2.959556739	1.935488381	71.85243511	7.983229177	66.53834877	6.616969884	0.820976338	3.376244241	0.688725383	1.453659904	6.455572195	0.510240231	96.72412966	4.557275121	5.667175367	7.227417137	1	2	-3.20E-16	0	1	1	1	0	-3.20E-16	0
CT2022067313	0	1	34	UB	RIRS	29	left	0.806897195	1.225176627	1	1.682068795	314.1248533	0.327173318	0.48467576	282.1329455	3.535513851	2.046541321	2.877244041	1.385253751	0	2.1502601	0.345332916	1.461766073	3.386013764	1.960356718	67.36165792	6.60403409	62.60891872	5.370038043	0.858838186	3.527373786	0.932189904	1.418058162	6.112549898	0.656861973	88.78308822	5.005895247	5.667175367	5.667175367	1	2	-3.20E-16	0	1	1	1	0	-3.20E-16	0
CT2022067367	1	1	39	U	URL	28	right	0.776694675	0.815637341	1	1.736135704	440.5138237	0.349063239	0.460082505	431.0364348	3.25085146	1.992132778	2.797511	1.263458447	0	1.987393013	0.296005743	1.334360036	2.574717137	1.916399557	108.6119021	8.105862146	102.2925159	6.415569522	0.831182018	4.929360212	0.807444798	1.244056291	6.738080738	0.768343355	127.2576479	5.18021824	6.678819932	7.292488286	1	2	-3.20E-16	0	1	1	1	0	-3.20E-16	0
CT2022067644	0	1	43	UB	URL	27	right	0.612081651	1.073590502	1	1.776021966	327.2058019	0.294144713	0.411032727	278.7106158	3.267556675	2.061413592	2.853462446	1.451198852	0	1.816357823	0.247920515	1.555937734	2.988288328	2.000376336	65.58782666	7.482949517	60.65454316	6.350141732	0.852933239	3.281006302	0.679256061	1.443049758	5.537548053	0.516682374	87.52752384	4.313372257	4.996539947	7.061277914	1	2	-3.20E-16	0	1	1	1	0	-3.20E-16	0
CT2022067644	0	1	43	UB	URL	27	right	0.84133606	0.813942263	1	1.858885005	371.1306361	0.324297668	0.431708055	316.1253484	3.313959977	2.127435867	2.946490018	1.473295662	0	1.840664314	0.265965249	1.559694191	2.400306112	2.063981133	69.84677644	8.858994769	64.02621174	7.720354641	0.768711726	2.767966914	0.590590395	1.572538727	6.447274609	0.358528467	100.6836975	4.5595673	7.838749211	5.108233623	1	2	-3.20E-16	0	1	1	1	0	-3.20E-16	0
CT2022067876	1	2	73	U	PCNL	46	left	1.212638625	0.894974727	1	2.337837385	506.2026003	0.535547768	0.745480588	437.5176299	4.798060992	2.769428888	3.988470364	1.445540376	0	3.352520616	0.799494196	1.757727841	2.641133136	2.621114681	57.0446765	7.213764313	51.82278376	6.474227077	0.805912105	2.447999258	0.740318089	1.609494632	6.704050311	0.378114519	83.40849226	4.792987417	5.143415448	6.768702974	1	2	-3.20E-16	0	1	1	1	0	-3.20E-16	0
CT2022067923	0	1	59	UB	RIRS	29	left	1.283571688	0.552823713	1	2.328430983	2052.682734	0.507448524	0.642774635	2004.806846	4.457445568	2.607098521	3.58791119	1.371494954	0	3.085950614	0.565173181	1.636165083	2.231379537	2.496355246	294.956282	28.77883967	276.8470732	25.64834382	0.532860003	3.150151344	0.292448532	1.392486595	28.77883967	0.122820848	385.5058382	7.500820502	24.75018095	8.053020098	1	2	-3.20E-16	0	1	1	1	0	-3.20E-16	0
CT2022067923	0	1	59	UB	RIRS	29	left	1.125016128	1.022621108	1	1.846601367	538.3928915	0.514662587	0.731873881	525.8356474	4.302811877	2.406069591	3.707136007	1.181004175	0	3.121807702	0.79123046	1.441416275	2.776712038	2.235607393	90.83090803	9.057598523	84.40112153	7.484932331	0.8017619	3.239230127	0.703151723	1.375063131	6.731848659	0.432766789	116.0568704	5.263043069	6.312544342	8.338982713	1	2	-3.20E-16	0	1	1	1	0	-3.20E-16	0
CT2022067983	0	1	52	UB	RIRS	36	right	1.141510492	1.186722975	1	1.793910029	608.1495731	0.501215512	0.710684486	541.0304451	4.593534907	2.351304421	3.600832329	1.333623541	0	3.259911366	0.770653266	1.411384882	3.321431514	2.181279262	97.85972332	8.384726417	91.89176292	6.936820235	0.848997991	3.599763539	0.775374035	1.262269051	6.80154101	0.518935682	115.9921284	5.378630298	5.645480921	7.993639557	1	2	-3.20E-16	0	1	1	1	0	-3.20E-16	0
CT2022067983	0	1	52	UB	RIRS	36	right	0.616242381	0.668305211	1	1.799325165	304.8626927	0.269837388	0.361410021	271.2161705	2.927839332	2.002835794	2.688490358	1.344453811	0	1.583385521	0.184213817	1.484164298	2.382933317	1.956307083	67.61217247	12.42115423	60.45803361	12.16882943	0.619978714	2.381161119	0.319110039	1.987418552	9.432040333	0.195677089	120.1554176	3.883195629	7.197169793	5.905391338	1	2	-3.20E-16	0	1	1	1	0	-3.20E-16	0
CT2022068108	0	2	63	UB	RIRS	28	right	0.576932771	1.036740928	1	1.685105558	261.7058385	0.240247241	0.345872797	263.8258695	2.976175386	1.880575812	2.528574522	1.383705982	0	1.592469404	0.177869075	1.424867267	2.974454652	1.832674633	74.59946043	7.65971556	68.76087653	6.125230052	0.826624583	3.709552015	0.781357912	1.428001532	6.350120681	0.605618399	98.19063702	4.785996965	5.939975044	7.606889102	1	2	-3.20E-16	0	1	1	1	0	-3.20E-16	0
CT2022068108	0	2	63	UB	RIRS	28	right	0.620230845	0.90329398	1	1.795318836	274.6062004	0.25252428	0.362691654	276.8307349	3.057148406	1.952940093	2.624842447	1.340970221	0	1.716178185	0.196244408	1.464903927	2.756518727	1.90203328	72.5832588	7.816052995	66.03060349	6.752332625	0.825200333	3.424894847	0.653826155	1.449916441	6.024253431	0.507216548	95.73885762	4.414851674	5.192898078	7.606889102	1	2	-3.20E-16	0	1	1	1	0	-3.20E-16	0
CT2022068978	0	1	62	UB	PCNL	40	right	0.628530809	1.06142378	1	1.721893397	293.4652312	0.250472721	0.349060386	261.076603	3.001870201	1.939684191	2.550986642	1.46109676	0	1.540773441	0.17664091	1.50910953	3.06009037	1.893603403	69.39144017	6.577139811	64.53552208	5.307360794	0.865009283	3.976482376	0.870457131	1.393789152	5.6592242	0.749239129	89.94891063	4.619830052	5.645480921	5.645480921	1	2	-3.20E-16	0	1	1	1	0	-3.20E-16	0
CT2022068978	0	1	62	UB	PCNL	40	right	0.677089179	0.395175051	1	2.037250001	371.828036	0.2610624	0.33693166	330.7908066	2.997505404	2.155887393	2.691314874	1.496015138	0	1.501490266	0.15834873	1.650965442	2.124896739	2.11884443	71.17070787	10.96006992	64.31311362	10.09222283	0.693164502	2.524479929	0.39232949	1.741330869	8.478349777	0.250141121	111.99041	3.959476639	9.610752131	4.399451894	1	2	-3.20E-16	0	1	1	1	0	-3.20E-16	0
CT2022068979	1	1	54	U	URL	28	right	0.638214292	0.86206483	1	1.801017903	342.9838153	0.267903571	0.371661826	327.3900426	3.132754778	2.020678267	2.697012208	1.408437489	0	1.724317289	0.196887733	1.501702449	2.712856027	1.971358142	80.18093669	7.101738518	74.89122211	5.818626019	0.841249103	3.850882832	0.868536173	1.363795347	7.045269189	0.661819959	102.1363002	5.053687176	5.808666531	7.101738518	1	2	-3.20E-16	0	1	1	1	0	-3.20E-16	0
CT2022068991	0	1	41	UB	URL	28	left	0.477630808	0.964799731	1	1.789299188	315.2279002	0.242808642	0.348034222	303.6782837	2.935613128	1.937192065	2.620706195	1.380842497	0	1.554770631	0.189889946	1.442769802	2.803986715	1.887544212	80.92232894	8.471041966	75.3428628	7.089289786	0.810655728	3.138142015	0.724790826	1.412430095	6.391127357	0.442659577	106.4165269	5.138252199	5.830505852	8.287086135	1	2	-3.20E-16	0	1	1	1	0	-3.20E-16	0
CT2022068991	0	1	41	UB	URL	28	left	0.603352021	0.851302841	1	1.735497097	265.4311168	0.25088222	0.350085523	255.7060017	2.913653091	1.920037314	2.574370517	1.319354393	0	1.594298698	0.175132657	1.450675415	2.667367637	1.873875832	69.36199623	7.137923586	63.94309027	5.818619715	0.839014429	3.371161307	0.845650248	1.441396582	5.88905749	0.579374744	92.16735176	4.920517207	6.634286209	5.830505852	1	2	-3.20E-16	0	1	1	1	0	-3.20E-16	0
CT2022069162	0	1	62	UB	RIRS	31	right	0.779101994	0.8243077	1	1.813123268	363.4833071	0.333752988	0.450705434	284.4442248	3.227309791	2.055857506	2.855896332	1.366993982	0	1.86031581	0.283855789	1.4243844	2.529265536	1.985621891	67.29938584	8.521169206	61.82152885	7.81453286	0.754642267	2.944103967	0.545862156	1.620676811	6.806395455	0.376747276	100.1927182	4.265657753	6.076676652	6.805630838	1	2	-3.20E-16	0	1	1	1	0	-3.20E-16	0
CT2022069162	0	1	62	UB	RIRS	31	right	0.666486834	0.960989762	1	1.696176756	299.4629202	0.287094064	0.403277091	234.3450071	3.147179774	1.959405065	2.710579463	1.215396651	0	1.931783123	0.232221051	1.427849481	2.901696671	1.899222777	61.03897785	7.871952176	56.01760895	6.609943909	0.786578221	3.038904824	0.673648725	1.606820454	5.705621923	0.459747445	90.01023984	4.452780287	5.451010912	6.805630838	1	2	-3.20E-16	0	1	1	1	0	-3.20E-16	0
CT2022069785	1	1	51	U	PCNL	28	left	1.350870664	0.535424934	1	2.001116959	2222.362941	0.549956314	0.676813578	1765.792534	4.005874999	2.363012164	3.371673411	1.192403525	0	2.813471474	0.592381854	1.383940917	2.01576335	2.23415412	316.2334178	12.41087548	308.2216415	11.37098057	0.786946231	5.973399141	0.635348349	0.909741532	8.208433252	0.525319615	280.4020283	7.224533735	12.30801568	11.86091413	1	2	-3.20E-16	0	1	1	1	0	-3.20E-16	0
CT2022069847	0	2	56	UB	URL	28	left	0.652436263	1.193221407	1	1.736227725	302.730612	0.29788186	0.437100817	269.3193993	3.289754071	2.022610743	2.925061801	1.410289609	0	1.879464462	0.297035596	1.468532846	3.241072494	1.947798403	65.83290478	5.892222259	61.16232707	5.133368892	0.854170642	4.04971423	0.877971443	1.436960456	5.6592242	0.788899905	87.88784539	4.506951291	5.645480921	5.645480921	1	2	-3.20E-16	0	1	1	1	0	-3.20E-16	0
CT2022069847	0	2	56	UB	URL	28	left	0.940292262	0.65587449	1	2.006162728	393.0362195	0.364372219	0.484953818	349.6583245	3.473444281	2.244755196	3.07940638	1.383408115	0	2.090036166	0.323882832	1.580091047	2.257572836	2.17141499	69.39144017	10.15096856	62.90452669	8.79902071	0.747111129	2.747817301	0.450312076	1.62756479	7.257156731	0.312286718	102.3811928	3.962305279	5.645480921	6.412772166	1	2	-3.20E-16	0	1	1	1	0	-3.20E-16	0
CT2022070112	1	1	55	U	URL	28	left	0.55923753	1.059287691	1	1.7351933	402.2989336	0.261870874	0.367072392	336.0139232	3.157927858	1.921149631	2.552408602	1.323800174	0	1.834127684	0.207412625	1.403936127	3.301676843	1.866387762	91.0405536	7.812246277	85.68113263	6.57394469	0.817954514	3.529834723	0.844365735	1.341096116	7.311292905	0.536943173	114.9066342	5.55081364	7.001000154	6.244292588	1	2	-3.20E-16	0	1	1	1	0	-3.20E-16	0
CT2022070194	0	2	46	UB	URL	28	left	1.244250624	1.38098908	1	2.146269245	919.5335926	0.57845562	0.873380781	877.7269616	5.794950129	2.904494449	4.553101533	1.687481853	0	4.107468276	1.206813827	1.827760302	3.844283444	2.688730961	104.0443107	8.206109765	97.80006117	6.662870932	0.830924032	3.9049406	0.858963682	1.263212542	7.045269189	0.586074778	123.5422639	5.723164146	6.608159385	7.424431964	1	2	-3.20E-16	0	1	1	1	0	-3.20E-16	0
CT2022070194	0	2	46	UB	URL	28	left	1.973866699	1.107096303	1	2.701137767	1855.498746	0.840579669	1.210866672	1771.138423	7.238569096	3.614815705	5.652269652	1.622627091	0	5.615942005	2.199629569	1.929366096	3.196522766	3.296553202	135.5439644	15.46468656	125.7997533	14.36833524	0.621370877	2.631523614	0.365897291	1.553245008	11.72403661	0.183147426	195.3978389	5.257334948	10.7801868	6.608159385	1	2	-3.20E-16	0	1	1	1	0	-3.20E-16	0
CT2022070195	0	1	29	UB	PCNL	34	right	1.202261596	0.694412095	1	2.200059635	1182.710351	0.51093279	0.674731892	1339.360645	4.335187173	2.584952491	3.722924323	1.360702928	0	2.974484245	0.630583789	1.626091043	2.352016243	2.459958454	200.4436961	18.93854591	186.9486638	17.94231454	0.59824463	2.800245515	0.384886387	1.413723662	15.49449758	0.156069358	264.2937496	6.905752613	8.65709402	15.43294571	1	2	-3.20E-16	0	1	1	1	0	-3.20E-16	0
CT2022070195	0	1	29	UB	PCNL	34	right	0.954016841	1.028295537	1	1.883909363	399.9230664	0.433697334	0.60717753	452.8929807	4.054659467	2.249959399	3.384064666	1.280552155	0	2.774107312	0.551320364	1.426159393	2.965935326	2.123910764	89.46357057	7.179694312	83.65976298	5.848566538	0.880035419	3.76958027	0.948490144	1.256449669	6.384998776	0.644530629	105.1142815	5.547307717	7.116322801	6.23414529	1	2	-3.20E-16	0	1	1	1	0	-3.20E-16	0
CT2022070585	0	1	40	UB	URL	24	right	0.689377094	0.921586576	1	1.571395328	305.1615619	0.279828352	0.38128788	215.5623275	2.924418489	1.782909496	2.454827249	1.140400629	0	1.78401786	0.216766021	1.235819854	2.815279798	1.721046266	67.81320464	6.591526531	63.42771528	5.355317117	0.865682187	3.662086074	0.89472496	1.400767167	5.472735335	0.683822451	88.84746107	4.791535894	5.865702123	5.865702123	1	2	-3.20E-16	0	1	1	1	0	-3.20E-16	0
CT2022070585	0	1	40	UB	URL	24	right	0.721540877	0.650833568	1	1.753656768	464.3053214	0.3086141	0.404626433	327.9794977	2.999467317	1.983630727	2.726504008	1.286209781	0	1.713257536	0.225958292	1.409289859	2.293493368	1.925832954	83.35373071	10.92117245	77.08454121	9.443663582	0.702384645	2.932980117	0.478748787	1.617782073	8.404686481	0.310576514	124.7059889	4.521142483	5.408594262	10.81718852	1	2	-3.20E-16	0	1	1	1	0	-3.20E-16	0
CT2022071490	0	2	46	UB	URL	32	bilateral	0.929281325	1.174919587	1	1.780454051	548.5725132	0.403711815	0.581831276	423.6318814	4.035085837	2.174643279	3.219907532	1.366830604	0	2.668255233	0.505639164	1.430464981	3.28271797	2.055099566	89.58031446	6.812245789	84.78596574	5.805971447	0.877855448	4.053166765	0.908926517	1.253968014	6.336930857	0.698103117	106.318889	5.277201407	6.043340826	6.043340826	1	2	-3.20E-16	0	1	1	1	0	-3.20E-16	0
CT2022071490	0	2	46	UB	URL	32	bilateral	1.477853535	0.426869564	1	2.477140759	2377.329123	0.573643355	0.73087452	1835.878366	4.684595334	2.708770121	3.767821456	1.246144718	0	3.438450616	0.725300905	1.570021751	2.074543527	2.571407136	250.2070852	25.66261405	236.9502283	23.38250071	0.544428876	2.427984406	0.29907397	1.435458348	25.66261405	0.103837671	340.1321834	6.993097311	7.958770459	15.7696103	1	2	-3.20E-16	0	1	1	1	0	-3.20E-16	0
CT2022071490	0	2	46	UB	URL	32	bilateral	0.832732616	1.1360547	1	1.856157016	570.9263781	0.379143885	0.538677038	440.8945214	3.903428506	2.21850831	3.237461842	1.448019291	0	2.455409215	0.429939665	1.544568	3.172874807	2.119396012	89.58031446	7.165825484	84.68943523	5.993212068	0.857330591	3.735100415	0.925380946	1.284476191	6.336930857	0.6232218	108.7815632	5.546004255	6.043340826	6.766749398	1	2	-3.20E-16	0	1	1	1	0	-3.20E-16	0
CT2022072422	0	2	56	UB	URL	27	bilateral	0.541203165	1.164066905	1	1.814019305	426.0244451	0.244453317	0.365256864	382.6361724	3.174496052	2.033755064	2.789793674	1.444024784	0	1.730471268	0.207554817	1.581910941	3.31231229	1.982070847	92.51001021	8.421234565	86.709423	6.928260669	0.829716985	3.428034314	0.781830634	1.316837074	6.455572195	0.494790031	114.1821829	5.416726428	6.438764882	8.028105159	1	2	-3.20E-16	0	1	1	1	0	-3.20E-16	0
CT2022072422	0	2	56	UB	URL	27	bilateral	0.628531065	0.793510435	1	1.922030128	326.141633	0.290937386	0.384571357	292.9258816	3.259525849	2.143255497	2.822886352	1.480794426	0	1.778731423	0.208303914	1.623276788	2.565784971	2.094096515	63.76903616	7.276955601	58.49237296	5.823431706	0.828008977	3.294929749	0.808951275	1.504582475	5.686263782	0.56580551	88.00659926	4.710872505	5.667175367	6.438764882	1	2	-3.20E-16	0	1	1	1	0	-3.20E-16	0
CT2022072422	0	2	56	UB	URL	27	bilateral	0.85259607	0.700562012	1	2.108176439	674.4830197	0.343935809	0.454392543	605.7905926	3.583558317	2.277790798	3.083491188	1.430236168	0	2.153322149	0.292425059	1.609488172	2.440077294	2.212669397	116.7602071	9.196148883	109.687233	7.219213126	0.765494518	3.703705515	0.937752267	1.319744961	8.04159136	0.513034516	144.759173	6.769833478	8.83755821	8.028105159	1	2	-3.20E-16	0	1	1	1	0	-3.20E-16	0
CT2022072777	0	2	38	UB	RIRS	27	bilateral	1.086976102	0.86567032	1	2.266109164	627.1515781	0.467868981	0.619794874	623.4334419	4.232239943	2.62521915	3.753550146	1.628634458	0	2.603605486	0.539871305	1.794424583	2.482220917	2.52029845	90.46049662	8.961847641	82.50792549	7.599685805	0.795795138	3.263319413	0.664365823	1.395889221	7.337914279	0.429401885	115.1719238	5.048971513	7.666597599	6.808153403	1	2	-3.20E-16	0	1	1	1	0	-3.20E-16	0
CT2022072777	0	2	38	UB	RIRS	27	bilateral	0.962633508	1.176709557	1	2.078135853	573.4292019	0.460201745	0.655052879	570.0295646	4.582500771	2.552692878	3.842516396	1.675335901	0	2.90716487	0.634327888	1.739316879	3.142407093	2.425265561	87.47828244	8.138315449	81.76237194	6.646684437	0.858917651	3.439136994	0.783368408	1.297223387	6.626037516	0.517421434	106.064061	5.206802605	5.965061237	7.666597599	1	2	-3.20E-16	0	1	1	1	0	-3.20E-16	0
CT2022072777	0	2	38	UB	RIRS	27	bilateral	1.452414899	0.753700407	1	2.161030916	559.0096001	0.633549859	0.78920715	555.695451	4.636207431	2.80595343	4.052439385	1.708026912	0	2.928180519	0.809948825	1.81310516	2.182668851	2.657710636	70.57906879	7.72043413	65.52587255	6.072197323	0.865059728	3.494858014	0.747484959	1.386650756	6.37109375	0.575550798	90.8615007	4.538876169	5.144873873	7.666597599	1	2	-3.20E-16	0	1	1	1	0	-3.20E-16	0
CT2022073021	0	2	49	UB	RIRS	28	left	0.02211303	4.970827836	1	0.925348566	84.15624279	0.009890773	0.022484618	3631.882525	1.319442167	0.926680728	0.94400233	0.832517629	0	0.486924538	0.00250028	0.88655224	40.68695847	0.925330693	4229.329586	222.0696047	3945.216459	236.8572002	0.339016018	4.723902782	0.022119014	0.902762744	5.559616079	0.019944096	3561.594434	5.239047747	222.0643523	222.047281	1	2	-3.20E-16	0	1	1	1	0	-3.20E-16	0
CT2022073021	0	2	49	UB	RIRS	28	left	0.046415469	-0.650853955	1	0.91396364	113.9148988	0.020263761	0.026772411	4916.159713	0.954248763	0.905279872	0.939360783	0.831641865	0	0.122606898	0.001011796	0.854236565	2.251923259	0.904720869	5998.742984	222.210061	5633.711561	234.9812453	0.344247283	5.269124637	0.028775163	0.789493819	8.224999157	0.022423597	4447.780457	6.761623548	222.047281	222.1890638	1	2	-3.20E-16	0	1	1	1	0	-3.20E-16	0
CT2022073233	1	2	40	B	RIRS	28	right	0.5727834	0.972603835	1	1.84488935	597.3835885	0.253656901	0.35574701	572.8568094	3.328308857	2.036785984	2.683256302	1.41082693	0	1.917481927	0.188597218	1.528516019	3.271618597	1.989949729	138.0877917	11.69043403	129.4972607	10.14086427	0.753196599	3.661955616	0.532726482	1.269079748	10.21435256	0.361108828	164.342351	5.402306953	10.80371387	6.621220849	1	2	-3.20E-16	0	1	1	1	0	-3.20E-16	0
CT2022073234	0	2	55	UB	PCNL	28	left	0.586397584	1.09842155	1	1.814989724	376.4443713	0.266631209	0.379478226	344.5671471	3.221889353	2.033900522	2.767317583	1.483152332	0	1.738737021	0.21661135	1.544519521	3.146329878	1.979934338	83.29414059	7.726881726	77.64966586	6.301791061	0.830312461	3.550053468	0.840627589	1.365199241	6.229733349	0.563340395	106.0072649	5.297459426	6.490805256	7.287962375	1	2	-3.20E-16	0	1	1	1	0	-3.20E-16	0
CT2022073234	0	2	55	UB	PCNL	28	left	0.697767667	0.512997131	1	2.136599252	871.4652501	0.287269815	0.371576667	797.6697699	3.185523612	2.277562986	2.924826701	1.617251004	0	1.568272607	0.189791779	1.734757807	2.108471738	2.235509198	153.773798	23.41195366	141.0355915	22.17376632	0.547864716	2.262361911	0.196413694	1.695773657	17.32700304	0.102028761	239.1644408	4.35523135	7.802259331	6.119072877	1	2	-3.20E-16	0	1	1	1	0	-3.20E-16	0
CT2022073235	0	1	37	UB	PCNL	35	left	0.623681742	1.014574919	1	1.895325597	360.4803662	0.264997747	0.378187113	298.1236085	3.24382666	2.08401942	2.73589126	1.475042765	0	1.768783895	0.21844445	1.586968354	2.963564262	2.030933897	68.64246107	6.427717042	63.92156892	5.168769408	0.854328119	4.064424954	0.898460719	1.415718635	5.921616872	0.786342867	90.49495628	4.643936281	5.53198446	6.218447559	1	2	-3.20E-16	0	1	1	1	0	-3.20E-16	0
CT2022073235	0	1	37	UB	PCNL	35	left	0.658518019	0.811544713	1	1.989720671	534.1281975	0.26352097	0.36649856	441.7334217	3.203371629	2.1741201	2.890069881	1.54471532	0	1.658656308	0.19311485	1.666080416	2.569200085	2.129244786	93.45298916	11.57331059	86.00983073	10.65574014	0.698003692	2.897739812	0.433856572	1.569556812	9.485753277	0.271941674	134.9973157	4.623062892	6.970889562	7.735679717	1	2	-3.20E-16	0	1	1	1	0	-3.20E-16	0
CT2022073514	0	1	46	UB	RIRS	28	right	1.215654517	1.497472489	1	1.387310766	465.3542492	0.586860489	0.894348882	284.0296931	5.220978936	2.286634958	3.916950899	1.078210897	0	4.142768039	1.253051651	1.175712198	4.139600551	1.99390265	54.32128906	5.97815032	50.83719889	5.065724076	0.857013543	3.254268885	0.918163332	1.523243156	5.240784322	0.642409424	77.43741527	4.651162097	5.096337533	5.096337533	1	2	-3.20E-16	0	1	1	1	0	-3.20E-16	0
CT2022073514	0	1	46	UB	RIRS	28	right	0.064309369	-1.410616379	1	1.258692028	169.1501784	0.037560667	0.064662442	103.2410757	1.354118833	1.234453515	1.302256439	0.966188126	0	0.387930708	0.007699176	1.065763922	4.105427143	1.231331111	67.74902344	12.29205949	62.1287028	11.17465522	0.648774757	2.275485769	0.374731232	1.882028021	9.144296805	0.20362917	116.9279596	4.187492324	4.6875	10.35130011	1	2	-3.20E-16	0	1	1	1	0	-3.20E-16	0
CT2022074459	0	1	34	UB	URL	29	left	0.840238952	0.582272635	1	2.100493058	406.8903697	0.345787521	0.449424515	346.5851303	3.351466424	2.283975307	3.081397505	1.5318688	0	1.819597624	0.277356685	1.643827052	2.151884465	2.222428068	66.43961662	9.946092061	60.47708692	8.581993506	0.737351353	2.720932397	0.459065362	1.670882927	7.101124237	0.317051323	101.050132	3.939695956	6.296043702	5.108233623	1	2	-3.20E-16	0	1	1	1	0	-3.20E-16	0
CT2022074459	0	1	34	UB	URL	29	left	0.700015106	1.169982346	1	1.761526753	329.9653189	0.318479316	0.465215785	281.0611447	3.532542887	2.083662385	2.874484523	1.38391608	0	2.148626807	0.317600007	1.523035802	3.233376515	2.006003222	64.7360367	6.349928997	59.90922695	5.209582351	0.87065058	3.799902779	0.875083863	1.419522647	5.220850372	0.729406414	85.04250444	4.558821448	5.576584899	6.296043702	1	2	-3.20E-16	0	1	1	1	0	-3.20E-16	0
CT2022074460	0	1	41	UB	URL	29	bilateral	0.692331394	0.773726072	1	1.642085441	510.7187892	0.292027295	0.391364688	435.0251353	2.932052446	1.851389446	2.509498817	1.103371651	0	1.828680794	0.220417048	1.283504075	2.495908584	1.790872925	126.9167035	16.57510767	116.6242416	15.10134305	0.614519451	2.803595423	0.360415801	1.610715655	12.38233388	0.185652059	187.8484916	5.442762653	9.166011554	9.166011554	1	2	-3.20E-16	0	1	1	1	0	-3.20E-16	0
CT2022074460	0	1	41	UB	URL	29	bilateral	0.7091662	0.961849596	1	1.564224464	265.7597652	0.309932849	0.41706539	226.3714988	3.091983102	1.834134036	2.554111053	1.225423994	0	1.866559108	0.258910341	1.254464035	2.751104835	1.762139983	67.29140657	7.109365495	62.14517559	5.947080225	0.830693424	3.17749717	0.835606816	1.469741235	5.537548053	0.534295326	91.33732714	4.96942077	6.296043702	6.296043702	1	2	-3.20E-16	0	1	1	1	0	-3.20E-16	0
CT2022074460	0	1	41	UB	URL	29	bilateral	0.677600939	0.968856969	1	1.574746218	234.25321	0.310795695	0.425224866	199.5345316	2.976243811	1.829337156	2.599144158	1.174919577	0	1.801324235	0.261386376	1.273403191	2.705751261	1.756441873	59.62529696	7.251715221	54.79848721	6.092598296	0.830788867	3.131840473	0.716055305	1.532512175	5.220850372	0.514040204	83.9793488	4.362637333	5.576584899	7.061277914	1	2	-3.20E-16	0	1	1	1	0	-3.20E-16	0
CT2022074490	0	2	66	UB	URL	28	left	1.840450557	0.618696566	1	2.437704957	1173.153075	0.780784644	0.995415353	970.2181009	5.351570598	3.01566077	4.649287693	1.366462779	0	3.985107819	1.336300509	1.492925852	2.104452626	2.785302385	106.6852551	14.76368772	98.6562937	12.79744278	0.663793986	2.733832287	0.335127409	1.576676323	10.91286018	0.213623326	155.5490424	4.288773841	8.509488733	5.693776011	1	2	-3.20E-16	0	1	1	1	0	-3.20E-16	0
CT2022074490	0	2	66	UB	URL	28	left	1.816548602	0.860144089	1	2.027025907	684.2187125	0.714483364	0.966981245	565.8608362	5.134280095	2.727115678	4.354859062	1.155690992	0	3.978589104	1.290479572	1.360378645	2.470716995	2.479249957	76.08560827	7.38564966	71.29579869	6.407344544	0.824577977	3.373588197	0.777093173	1.414374486	5.921616435	0.526518931	100.8389586	4.979103704	5.531984239	6.970889114	1	2	-3.20E-16	0	1	1	1	0	-3.20E-16	0
CT2022075410	0	2	31	UB	URL	37	bilateral	0.031251971	0.24467893	1	1.369587017	161.4680143	0.012778234	0.015950993	1659.238082	1.414081349	1.370231751	1.395012349	1.335686573	0	0.078394775	0.000349004	1.346280462	2.096815907	1.370104393	883.7321472	60.24782378	820.7919216	64.99854834	0.486555628	4.153622688	0.071034286	1.061550353	5.218360018	0.063903315	871.3119545	4.617125498	60.15394184	60.15394184	1	2	-3.20E-16	0	1	1	1	0	-3.20E-16	0
CT2022075410	0	2	31	UB	URL	37	bilateral	0.134542385	0.046966855	1	1.367468239	172.0503048	0.055682226	0.067957985	1767.981225	1.530614123	1.375013706	1.467050791	1.231866465	0	0.298747657	0.005890769	1.278479575	1.787272189	1.372869958	935.1119232	60.26061453	867.4618848	65.54300945	0.490867524	4.383801664	0.068966258	1.033006429	5.168895774	0.066884351	896.0937036	4.520256111	60.15394184	60.20943523	1	2	-3.20E-16	0	1	1	1	0	-3.20E-16	0
CT2022075410	0	2	31	UB	URL	37	bilateral	0.073097831	0.470687969	1	1.340983518	156.9783371	0.034554634	0.047891939	1613.102359	1.481882235	1.351047557	1.441625459	1.244579132	0	0.237303104	0.003426398	1.280598353	2.467893115	1.349778909	883.7321472	60.22649983	823.3609104	64.47852843	0.498191335	4.159699409	0.070342192	1.035677497	5.06851931	0.06451294	852.736367	4.535561001	60.15394184	60.15394184	1	2	-3.20E-16	0	1	1	1	0	-3.20E-16	0
CT2022076044	1	1	51	U	PCNL	31	left	1.127955192	0.870652755	1	1.634915162	592.2258131	0.485285883	0.643677664	480.5042867	3.637673611	2.10228343	3.278157033	1.110237363	0	2.527436248	0.582439034	1.205985957	2.384921736	1.958866148	108.7213239	7.628810403	102.1628858	6.160756887	0.861239332	4.403955759	0.916600299	1.201146237	6.780576048	0.71484005	122.7125658	5.646951604	7.002274324	7.498799383	1	2	-3.20E-16	0	1	1	1	0	-3.20E-16	0
CT2022076084	0	1	43	UB	URL	28	bilateral	0.658647074	0.800262948	1	1.856413438	241.8486307	0.318570244	0.450910363	229.1587829	3.213558502	2.096961571	2.953199188	1.287430923	0	1.926127579	0.305442225	1.420267308	2.437676189	2.0228212	52.11413858	5.745702381	47.53441125	4.681709	0.881782107	3.89700244	0.845907676	1.513979993	5.076692856	0.832388865	71.96614762	3.960293581	5.117702741	5.117702741	1	2	-3.20E-16	0	1	1	1	0	-3.20E-16	0
CT2022076084	0	1	43	UB	URL	28	bilateral	0.664181924	0.631014263	1	1.951612847	475.4675175	0.288632145	0.379922411	450.5196381	3.089577876	2.148531938	2.754830187	1.449048525	0	1.640529352	0.192590016	1.638561767	2.246326036	2.103235478	97.59556862	14.25960016	88.04130988	13.18787528	0.642177897	2.481031093	0.339678045	1.692777739	11.4515555	0.188129706	149.0343695	4.479631696	14.15288315	4.569979705	1	2	-3.20E-16	0	1	1	1	0	-3.20E-16	0
CT2022076084	0	1	43	UB	URL	28	bilateral	0.588907972	1.051039045	1	1.858627378	307.8133856	0.287538235	0.410650029	291.6623534	3.286618514	2.082162289	3.003234226	1.378202453	0	1.908416061	0.270121012	1.517680657	3.015394381	2.016253651	67.27461526	7.086281279	61.15515202	6.169608674	0.806801478	3.49992119	0.74547792	1.521387193	5.840468519	0.567284146	93.0406651	4.599307041	5.223873852	6.587349077	1	2	-3.20E-16	0	1	1	1	0	-3.20E-16	0
CT2022076312	0	2	57	UB	PCNL	40	right	0.794845431	0.421867848	1	2.358096028	1190.859236	0.320573889	0.413891342	1049.329336	3.476681423	2.490460169	3.183574918	1.678126068	0	1.798555355	0.232983265	1.873530404	2.000742092	2.443237317	169.1813999	19.97227659	157.8732681	18.07953803	0.580836544	3.169783178	0.324519375	1.540496297	17.22708252	0.175324346	243.2031849	5.867160375	10.98610042	8.760265404	1	2	-3.20E-16	0	1	1	1	0	-3.20E-16	0
CT2022076312	0	2	57	UB	PCNL	40	right	0.612669179	1.087932919	1	1.926442742	394.2881561	0.250139273	0.367420327	347.4282406	3.263175497	2.104804979	2.831522211	1.511034473	0	1.752141023	0.209557798	1.617323293	3.181765286	2.054421136	78.42262806	7.361027779	73.06227989	6.120025299	0.817760161	3.428768052	0.876337884	1.414578659	6.112355722	0.560253902	103.3523419	5.363210019	6.386799079	7.166940767	1	2	-3.20E-16	0	1	1	1	0	-3.20E-16	0
CT2022076892	0	1	51	UB	RIRS	27	left	0.675935434	0.873276852	1	1.748829881	297.1198886	0.284733261	0.386291896	309.0114886	3.09629726	1.964357364	2.598703097	1.361322922	0	1.734974339	0.211963537	1.444548848	2.793144704	1.909642981	80.08176342	7.926363974	74.27496888	7.008683867	0.839121389	3.413889094	0.649900486	1.371024367	6.640555024	0.487094176	101.8327922	4.554947053	5.232092616	7.713570675	1	2	-3.20E-16	0	1	1	1	0	-3.20E-16	0
CT2022076892	0	1	51	UB	RIRS	27	left	0.651716249	0.593065393	1	2.032854867	793.0495773	0.27762989	0.368832143	824.7897225	3.351699574	2.128781781	2.730367394	1.403156059	0	1.948543515	0.195110846	1.569167563	2.584941173	2.082450726	182.0040078	14.37937465	171.0837673	13.39285724	0.676795212	3.197087711	0.467738745	1.287134443	13.80334001	0.238715881	220.2078095	6.264358242	13.68225575	6.857032721	1	2	-3.20E-16	0	1	1	1	0	-3.20E-16	0
CT2022077061	0	1	40	UB	RIRS	27	left	0.542551004	0.950415423	1	1.465632181	268.8080543	0.239606441	0.336257705	316.750604	2.645991236	1.700120344	2.350280231	1.173648626	0	1.47234261	0.165408112	1.239086075	2.737585142	1.650757727	109.5867691	10.47124741	100.7000284	9.392114926	0.765896704	3.820317888	0.45222877	1.357179818	7.076720648	0.406758001	136.6680462	4.247384584	6.739942051	10.35810395	1	2	-3.20E-16	0	1	1	1	0	-3.20E-16	0
CT2022077061	0	1	40	UB	RIRS	27	left	0.582414007	1.089574714	1	1.540181174	223.4649277	0.253076546	0.368176033	263.320424	2.805443249	1.737756116	2.441809827	1.128090908	0	1.677352341	0.208612793	1.281951746	3.009739841	1.676658441	87.19807434	7.602599462	80.56984234	6.549401888	0.861011861	4.01932348	0.69652924	1.300421533	4.854590314	0.613693212	104.7747579	4.561849918	7.122457753	7.563751874	1	2	-3.20E-16	0	1	1	1	0	-3.20E-16	0
CT2022077549	0	1	37	UB	URL	180	bilateral	1.418809257	0.87726741	1	2.270832694	660.2549267	0.593406402	0.82056324	556.9195932	5.13777477	2.75483885	4.084382206	1.323456084	0	3.814318686	0.979009818	1.54541289	2.731329276	2.571016778	73.38378352	6.481824652	68.42826941	5.71103026	0.876139177	3.86826952	0.8012585	1.349478092	6.256038513	0.677333046	92.34245044	4.576011537	6.270157667	5.750206707	1	2	-3.20E-16	0	1	1	1	0	-3.20E-16	0
CT2022077549	0	1	37	UB	URL	180	bilateral	0.595493869	0.981330491	1	1.815189658	355.1910425	0.270200665	0.376121471	299.6007192	3.137005595	2.044191319	2.767979849	1.413682428	0	1.723323167	0.209675659	1.560751368	2.881205436	1.992245589	71.69679999	6.481824652	67.0224498	5.208546741	0.883804253	3.775364966	0.960375957	1.347063095	5.510508464	0.724840374	90.28346866	5.002163061	5.561684573	6.270157667	1	2	-3.20E-16	0	1	1	1	0	-3.20E-16	0
CT2022077549	0	1	37	UB	URL	180	bilateral	1.901520196	1.066675419	1	2.728731389	2377.141917	0.788773554	1.113545082	2005.09963	7.64381147	3.430456134	5.065142563	1.445261648	0	6.198549822	1.863789458	1.792633072	3.537498889	3.147100226	170.3853365	21.56639794	157.3112141	21.69191167	0.539472119	2.638239033	0.253167849	1.66058799	19.851432	0.121623169	261.2291128	5.491694612	14.18680006	6.571664808	1	2	-3.20E-16	0	1	1	1	0	-3.20E-16	0
CT2022077960	0	1	69	UB	URL	30	left	0.832472134	0.290372176	1	1.771409011	662.1409984	0.347909924	0.48169	553.0429638	3.350609734	1.985274658	2.757568308	0.276866471	0	3.073743264	0.342997479	1.321852351	2.725077084	1.896923295	140.3193854	13.8324962	132.0714453	12.45032202	0.678363145	3.229794056	0.427273463	1.39986311	11.35606433	0.2594145	184.8819442	5.319692204	8.548026377	8.991701367	1	2	-3.20E-16	0	1	1	1	0	-3.20E-16	0
CT2022077960	0	1	69	UB	URL	30	left	0.544851384	0.994601655	1	1.538056327	284.7791285	0.247395748	0.353535947	237.857335	2.840489913	1.713437278	2.351643174	1.12996047	0	1.710529443	0.186884944	1.236760024	2.98067435	1.658005537	81.01774036	7.189349995	76.18034091	5.74003266	0.857383009	3.630371023	0.945733418	1.330541059	6.384312063	0.632465221	101.3610715	5.428540708	6.244292588	7.001000154	1	2	-3.20E-16	0	1	1	1	0	-3.20E-16	0
CT2022078010	0	1	38	UB	PCNL	36	bilateral	0.922061087	1.015733075	1	1.583397113	330.2094453	0.388822023	0.545666495	333.905898	3.610752808	1.959501139	2.921751903	1.069057402	0	2.541695406	0.434322466	1.22871702	3.007499763	1.845351524	86.96270696	7.008896983	81.14833993	5.906704558	0.875473151	3.889355108	0.882834356	1.275894444	6.03348934	0.658464474	103.5367161	5.214641714	5.947469621	6.774128377	1	2	-3.20E-16	0	1	1	1	0	-3.20E-16	0
CT2022078010	0	1	38	UB	PCNL	36	bilateral	0.946706531	0.926194834	1	1.807349196	500.127978	0.406802042	0.549074645	505.7265441	3.717906915	2.132279996	3.024619846	1.257648629	0	2.460258285	0.431348559	1.392448495	2.717514002	2.028612684	111.2313694	10.55529269	103.9844771	8.924725708	0.745412436	3.081717386	0.65135762	1.379636428	7.737098979	0.345301076	143.4607726	5.813188094	10.20458745	6.418825069	1	2	-3.20E-16	0	1	1	1	0	-3.20E-16	0
CT2022078010	0	1	38	UB	PCNL	36	bilateral	0.829372784	1.079633592	1	1.561966292	343.8548347	0.336186006	0.488051832	347.7040375	3.334295213	1.92285304	2.839243241	1.139779112	0	2.194516101	0.355329138	1.284222848	3.108667055	1.828123266	94.04106683	7.291736007	88.47949836	5.873061065	0.859125369	3.96477006	0.968648991	1.263223017	6.547872702	0.675077275	111.7693389	5.688934674	5.947469621	6.774128377	1	2	-3.20E-16	0	1	1	1	0	-3.20E-16	0
CT2022078053	1	2	53	U	RIRS	60	bilateral	0.148991146	2.361213453	1	1.36780494	451.353164	0.149555931	0.43202833	215.7660412	3.886169178	1.728899593	2.522486325	1.117417041	0	2.768752137	0.418226633	1.222952437	7.482889489	1.603392394	72.18443298	6.85739267	68.89789009	6.394333877	0.827395484	3.259448675	0.767834663	1.425724691	6.80956184	0.509740145	98.22942307	4.909791195	5.236801268	6.536164839	1	2	-3.20E-16	0	1	1	1	0	-3.20E-16	0
CT2022078359	0	1	59	UB	RIRS	32	left	0.368989101	1.539575973	1	1.044302394	158.6987452	0.20265475	0.320438486	17431.86298	2.412052179	1.32790037	2.015717137	0.927946321	0	1.484105857	0.165889007	0.977657982	4.070417555	1.263894926	9885.822763	504.0259447	9258.805301	548.4826567	0.26012981	4.767335483	0.00957557	0.885337821	5.886653176	0.008691862	8197.170509	5.252034134	504.0162156	504.0233503	1	2	-3.20E-16	0	1	1	1	0	-3.20E-16	0
CT2022078359	0	1	59	UB	RIRS	32	left	0.080589031	-2.137771255	1	0.929757311	163.3198667	0.050921487	0.166290023	17939.4584	1.059243057	0.890401531	1.019854036	0.134732941	0	0.924510116	0.063477985	0.223471424	5.988808317	0.854012237	22627.54988	504.5925043	21021.10368	508.9589488	0.229873492	4.268788069	0.030103738	0.762272161	21.99613489	0.008387293	16023.80214	15.32156674	504.0317821	504.0103781	1	2	-3.20E-16	0	1	1	1	0	-3.20E-16	0
CT2022078655	1	2	31	KB	RIRS	44	left	0.898060944	1.022392108	0.874727387	1.446861802	112852.0747	0.469648843	0.866978032	112852.0747	6.532728888	2.214605961	3.633812834	-0.930026123	0.355176809	7.462755011	1.444732846	1.176960689	4.661590333	1.860039439	23010	550.2081424	22627.91667	552.4875227	0.232796958	6.439568364	0.035834719	0.734443908	24.08318916	0.011655591	16618.93555	19.79823515	499.004008	550.178153	1.933267437	3.866534874	0.409614577	-0.411900735	0.929458561	0.99847645	0.867891121	0.007617752	0.063812381	0.007617752
CT2022079457	0	2	58	UB	RIRS	29	bilateral	0.923779554	1.044263792	1	1.805233207	472.412286	0.420870554	0.571536773	378.0311595	3.968719342	2.173504741	3.186381322	1.349762442	0	2.6189569	0.479575806	1.436837735	3.020079516	2.060229855	80.02144964	9.458980263	74.21989454	8.544028462	0.775207023	3.503865311	0.454366946	1.484429746	7.880142443	0.410095229	110.1742192	3.882124115	5.483319244	9.149358625	1	2	-3.20E-16	0	1	1	1	0	-3.20E-16	0
CT2022079457	0	2	58	UB	RIRS	29	bilateral	1.920680028	1.039512774	1	1.926915348	680.4756595	0.827934809	1.12247224	544.5264871	5.94912409	2.88070888	4.63741294	1.218033152	0	4.731090938	1.684968807	1.466532643	2.78631882	2.571675494	65.6175887	5.98567743	60.98301308	4.907750049	0.881601625	3.95518514	0.960808227	1.393612767	5.367282541	0.805905986	84.98670558	4.715406624	5.483319244	5.483319244	1	2	-3.20E-16	0	1	1	1	0	-3.20E-16	0
CT2022079458	0	2	70	UB	RIRS	28	right	0.721625609	0.106215509	1	2.304672748	712.6401291	0.300747537	0.39895141	747.7268715	3.35737076	2.368826629	2.982978375	1.368691787	0	1.988678972	0.225268019	1.691908234	2.130115824	2.320791154	133.2528282	16.04916844	121.0554729	13.0805172	0.614244666	2.835029232	0.502025805	1.591529116	15.11004657	0.216736784	192.6633097	6.566757171	13.7994484	6.883313651	1	2	-3.20E-16	0	1	1	1	0	-3.20E-16	0
CT2022079458	0	2	70	UB	RIRS	28	right	0.749682592	1.028590077	1	1.826581754	251.3168439	0.302943371	0.428505523	263.6903954	3.404506492	2.099777949	2.785457213	1.415827519	0	1.988678972	0.265554868	1.543318451	3.119422185	2.035561979	59.80638746	6.634941992	54.38534064	5.177806399	0.844438934	3.708933453	0.872169822	1.511547937	5.866421708	0.71631366	82.20604942	4.515926486	5.243348768	6.038871102	1	2	-3.20E-16	0	1	1	1	0	-3.20E-16	0
CT2022079477	0	1	47	UB	URL	26	left	0.627871112	0.93845769	1	1.675741317	204.3615676	0.289709931	0.40462159	188.8226121	3.038103163	1.877092247	2.701228234	1.17495218	0	1.863150983	0.245257719	1.352005372	2.693566024	1.810584873	53.58987815	5.984716311	48.81606717	5.156502303	0.869625653	3.551898439	0.799702105	1.521589559	4.629897543	0.688819326	74.27801812	4.123665746	5.732377028	5.088146198	1	2	-3.20E-16	0	1	1	1	0	-3.20E-16	0
CT2022079477	0	1	47	UB	URL	26	left	0.734490734	0.570338562	1	1.816823848	363.2052883	0.306832411	0.403216327	335.588399	2.945484097	1.976216893	2.694335652	1.265417314	0	1.680066783	0.220084518	1.397237939	2.138838698	1.919726202	85.92859772	11.80257311	78.8448782	10.6497151	0.704793987	2.693346154	0.391438819	1.600162562	9.299622346	0.252903118	126.1646223	4.168711899	8.131594517	5.307791103	1	2	-3.20E-16	0	1	1	1	0	-3.20E-16	0
CT2022080388	0	1	53	UB	URL	28	right	0.856911325	1.02142321	1	1.617551978	242.307246	0.329560788	0.450059488	203.3825311	3.240719022	1.930752129	2.673473943	1.29162349	0	1.949095532	0.280061438	1.389617883	2.882452902	1.856809723	54.55827153	5.962387559	50.36148142	4.467709943	0.878474223	4.063995801	0.951392376	1.490695487	5.246993727	0.909637343	75.07363305	4.250545176	4.980590598	4.980590598	1	2	-3.20E-16	0	1	1	1	0	-3.20E-16	0
CT2022080388	0	1	53	UB	URL	28	right	0.655634294	1.080682182	1	1.573303409	238.2194574	0.297518771	0.416689816	199.9514129	3.01192154	1.84475882	2.563823829	1.25061262	0	1.761308919	0.258430099	1.312776465	2.97487114	1.773331612	58.75506165	5.790993537	54.31345878	5.005173983	0.89919079	3.70265627	0.853429594	1.420135513	5.496989071	0.739765747	77.13247164	4.2715636	4.980590598	5.554247066	1	2	-3.20E-16	0	1	1	1	0	-3.20E-16	0
CT2022080616	0	1	52	UB	URL	26	right	1.036291007	0.615719688	1	1.978700999	729.4910809	0.458955472	0.602744854	636.6361805	3.820407755	2.299166643	3.297231713	1.210881909	0	2.609525847	0.49763181	1.433072868	2.208481471	2.188272251	120.434362	13.93046258	112.3981319	12.29731281	0.683637808	3.013338476	0.378071641	1.465789773	10.70046332	0.245040402	164.7520323	4.649265236	7.924757875	5.981040086	1	2	-3.20E-16	0	1	1	1	0	-3.20E-16	0
CT2022080616	0	1	52	UB	URL	26	right	0.96268628	1.033450667	1	1.620738444	462.7163756	0.412325307	0.60145097	403.818489	3.94325881	2.032583629	3.08541955	0.950352948	0	2.992905861	0.547330344	1.175297465	3.034982602	1.893162927	97.74383003	7.564153995	92.034834	6.306276266	0.846737766	3.705215401	0.921961169	1.264982303	6.363479586	0.587544098	116.4224363	5.814141839	7.136728503	7.136728503	1	2	-3.20E-16	0	1	1	1	0	-3.20E-16	0
CT2022080621	0	2	67	UB	URL	26	right	1.304922096	0.748887722	1	2.150226974	1326.176894	0.541095962	0.715973714	1069.764784	4.360013922	2.562270896	3.837822211	1.322253348	0	3.037760575	0.717786851	1.536211539	2.363135951	2.418149147	162.9439386	16.35865594	153.3649323	14.3252784	0.646383961	2.927880911	0.391289361	1.397713619	13.36990428	0.20438562	214.3602546	5.605329031	6.895697344	12.30640358	1	2	-3.20E-16	0	1	1	1	0	-3.20E-16	0
CT2022080621	0	2	67	UB	URL	26	right	1.257004376	0.756052543	1	2.160256265	858.8382387	0.517526537	0.677863369	692.7845804	4.29760945	2.560472044	3.718139347	1.377971627	0	2.919637823	0.645075765	1.587472356	2.402332192	2.431242753	105.6715642	11.20868716	98.78140173	9.779408469	0.730305026	2.936220408	0.518279398	1.432478481	8.38690382	0.300245196	141.5022323	5.068465931	6.153925896	10.73822646	1	2	-3.20E-16	0	1	1	1	0	-3.20E-16	0
CT2022080858	0	1	33	UB	URL	32	left	0.951291928	0.901651907	1	1.87367037	343.921388	0.396714329	0.539302392	276.0350226	3.776254227	2.200900545	3.22105963	1.268003537	0	2.508250689	0.421201786	1.496225822	2.720682335	2.103036239	56.98536727	6.594781378	52.63789207	5.430393384	0.84948408	3.324878434	0.811112002	1.51901729	5.067893627	0.612272113	79.95786816	4.404657247	6.141037666	5.487687685	1	2	-3.20E-16	0	1	1	1	0	-3.20E-16	0
CT2022080858	0	1	33	UB	URL	32	left	0.961166931	0.973731331	1	1.884642596	350.336991	0.406607705	0.544953708	281.184255	3.69944865	2.221333792	3.085004037	1.452336921	0	2.247111729	0.419437643	1.511586938	2.775582532	2.124826152	56.98536727	6.594781378	52.5041236	5.664184158	0.837892798	3.061974019	0.806650489	1.541337918	5.067893627	0.540585181	80.92659656	4.569016919	5.487687685	6.141037666	1	2	-3.20E-16	0	1	1	1	0	-3.20E-16	0
CT2022080878	0	2	57	UB	URL	29	right	0.791657122	0.905190559	1	1.825154419	297.2955997	0.352261087	0.503867588	308.7614449	3.541824181	2.155282753	2.9894159	1.15950696	0	2.382317221	0.36529496	1.511203886	2.836380312	2.068803709	66.46829786	7.762441112	60.23689494	6.589326734	0.813312219	3.295037418	0.661271552	1.516838355	6.1146069	0.500056766	91.36963262	4.357334319	6.013379585	6.85287038	1	2	-3.20E-16	0	1	1	1	0	-3.20E-16	0
CT2022080878	0	2	57	UB	URL	29	right	0.851554092	1.161982355	1	1.755086265	285.9722092	0.373873402	0.513378562	297.0013435	3.718124697	2.183163642	3.030100634	1.471423257	0	2.24670144	0.379105258	1.58669667	3.220063676	2.0945401	62.31402924	5.968877839	57.59720342	4.984649278	0.884434437	3.815607477	0.915589565	1.415852508	5.314981335	0.765471604	81.54914492	4.563892864	5.230311613	5.230311613	1	2	-3.20E-16	0	1	1	1	0	-3.20E-16	0
CT2022081093	0	2	54	UB	RIRS	26	left	1.0464893	0.964350382	1	1.970798623	558.7895725	0.435981567	0.605087957	441.7479864	4.159215271	2.37578179	3.421013063	1.391511863	0	2.767703408	0.537730577	1.526012927	2.848137939	2.25978064	78.26389899	6.881737468	73.61945044	5.31042123	0.850665923	4.089871438	0.965395695	1.356420147	5.789566824	0.770159515	99.85890575	5.126657795	6.102404594	6.102404594	1	2	-3.20E-16	0	1	1	1	0	-3.20E-16	0
CT2022081093	0	2	54	UB	RIRS	26	left	1.11418373	0.88447318	1	2.069565906	986.3484641	0.50257853	0.650552834	779.7522886	4.281287194	2.48287694	3.704219923	1.466974506	0	2.814312688	0.60626859	1.599034131	2.60756829	2.357627899	126.4871095	13.18504532	118.6475438	11.6912282	0.680149403	3.071617955	0.450251167	1.446972306	9.836800229	0.262728424	171.6797101	5.26398914	6.102404594	12.96740144	1	2	-3.20E-16	0	1	1	1	0	-3.20E-16	0
CT2022081381	0	1	48	UB	PCNL	31	right	0.123616971	0.434656097	1	0.687541021	52.36968011	0.048665354	0.05554288	2333.759511	0.827976627	0.720077554	0.798544015	0.637926046	0	0.190050581	0.003600517	0.657267477	1.478860219	0.717573109	4500.881238	234.1000822	4207.506966	253.9647521	0.3268349	4.659395689	0.02101441	0.916531547	6.093930079	0.018346624	3856.312869	5.336919333	234.0305174	234.0988619	1	2	-3.20E-16	0	1	1	1	0	-3.20E-16	0
CT2022081381	0	1	48	UB	PCNL	31	right	0.070217803	1.652477941	1	0.764065812	113.703856	0.051085586	0.099805065	5067.005467	1.23246481	0.815435363	1.048300752	0.654744682	0	0.577720128	0.018633108	0.694268475	4.732374239	0.803928929	7620.303878	234.5681914	7063.264121	249.3430422	0.327480202	4.716891067	0.037377237	0.769657063	14.53923816	0.018917276	5436.291121	9.319753991	234.4878017	234.0012208	1	2	-3.20E-16	0	1	1	1	0	-3.20E-16	0
CT2022081959	0	1	58	UB	RIRS	25	bilateral	1.101615499	0.921656949	1	1.729568855	398.7888433	0.490921064	0.678644008	343.0096571	3.887527983	2.191959137	3.501639188	1.117320711	0	2.770207272	0.659581617	1.279437121	2.566714217	2.035952662	71.39066705	6.794112397	66.58828282	5.513598384	0.841048115	3.881762671	0.876279947	1.418613247	5.564586837	0.704034353	94.46302009	4.831455701	6.321948903	5.591517716	1	2	-3.20E-16	0	1	1	1	0	-3.20E-16	0
CT2022081959	0	1	58	UB	RIRS	25	bilateral	1.202399304	0.933647949	1	1.697231805	379.9371363	0.513244952	0.690996621	326.7947662	3.969448509	2.207031701	3.448390845	1.110853301	0	2.858595208	0.691647442	1.257663507	2.624221877	2.044343779	67.09002445	6.12029376	62.46683366	5.071261118	0.868786676	3.949189341	0.941016789	1.402881996	5.564586837	0.778739104	87.6335963	4.772141855	5.591517716	5.591517716	1	2	-3.20E-16	0	1	1	1	0	-3.20E-16	0
CT2022081959	0	1	58	UB	RIRS	25	bilateral	1.284858781	0.648807998	1	1.822268398	393.7309132	0.579328147	0.734564025	338.6591871	4.038434215	2.371650761	3.440629954	1.104385891	0	2.934048325	0.698042143	1.360710906	2.105962874	2.219613748	60.2089963	6.12029376	55.72916027	5.093027906	0.896515657	3.695380502	0.85180354	1.412208256	5.246342783	0.725576331	78.70118021	4.338259201	5.591517716	5.007209306	1	2	-3.20E-16	0	1	1	1	0	-3.20E-16	0
CT2022082318	0	1	29	UB	RIRS	29	right	0.6041499	0.924033255	1	1.795282065	486.9645275	0.23772552	0.331975515	437.369839	3.115016384	1.958153814	2.533371888	1.360468936	0	1.754547448	0.165194843	1.499871336	2.99432257	1.915508161	114.0657407	12.84694055	106.2817269	11.37390502	0.685230833	2.706626723	0.452301315	1.489913404	10.24229248	0.237968114	158.3505696	5.1444322	6.063843105	11.29958474	1	2	-3.20E-16	0	1	1	1	0	-3.20E-16	0
CT2022082318	0	1	29	UB	RIRS	29	right	0.701381981	0.863792495	1	1.734102328	286.5079326	0.281764549	0.387908983	257.328658	3.080056535	1.928958849	2.578819692	1.268699331	0	1.811357204	0.219957969	1.402420755	2.737946569	1.871075699	69.1579688	5.915316902	64.21811388	5.054371317	0.886095377	3.960437818	0.942794702	1.362859666	5.42766049	0.783566851	87.52027721	4.765234497	5.667175367	5.667175367	1	2	-3.20E-16	0	1	1	1	0	-3.20E-16	0
CT2022082319	0	2	56	UB	RIRS	29	right	0.996728142	1.054836751	1	2.163156167	534.8916475	0.425694478	0.609656152	571.1469526	4.195792949	2.52344164	3.713754086	1.422288555	0	2.773504394	0.562659939	1.732170681	3.05908044	2.40937705	89.69357484	7.469606569	83.77629039	6.19865156	0.841033309	3.835544015	0.867002934	1.314106469	6.728588238	0.618770708	110.0909651	5.374249087	6.082933733	6.935921106	1	2	-3.20E-16	0	1	1	1	0	-3.20E-16	0
CT2022082319	0	2	56	UB	RIRS	29	right	1.446116589	0.677819399	1	2.52409167	1077.339162	0.593190858	0.772819599	1150.361914	4.872547018	2.935764517	4.240434972	1.66686985	0	3.205677168	0.82238404	1.810294221	2.25885467	2.792190763	133.4725816	11.44407184	125.1082998	9.652849132	0.731785348	3.195610418	0.67469164	1.32131097	9.997213067	0.331053596	165.3069691	6.512696616	6.935921106	10.24322543	1	2	-3.20E-16	0	1	1	1	0	-3.20E-16	0
CT2022082343	0	1	57	UB	URL	27	right	1.166744804	1.022282686	1	2.176433361	707.143765	0.550668024	0.750278854	681.2347661	4.983947738	2.659217488	3.956857069	1.53144884	0	3.452498898	0.837234754	1.635578871	2.935078063	2.49683858	96.33610588	9.000378779	89.59257846	7.706611122	0.788250113	3.256468691	0.706579248	1.371079817	7.077766248	0.422555211	122.8385761	5.445331488	8.287086135	6.634286209	1	2	-3.20E-16	0	1	1	1	0	-3.20E-16	0
CT2022082343	0	1	57	UB	URL	27	right	1.341034942	0.718982809	1	2.410670424	1254.521226	0.55721194	0.727081806	1208.556896	4.713076442	2.791425676	4.01147538	1.544770379	0	3.168306062	0.746938417	1.726831415	2.344177269	2.654264283	155.1011305	18.50054965	143.6612179	17.03351665	0.601755768	2.621016523	0.290121589	1.534442721	13.88064162	0.153874069	220.4399101	4.941790915	15.99853701	5.413621569	1	2	-3.20E-16	0	1	1	1	0	-3.20E-16	0
CT2022083165	0	2	42	UB	RIRS	28	right	1.24124179	0.859506969	1	2.0074866	1090.236018	0.522815681	0.708544837	892.7303738	4.407295209	2.49598079	3.720422615	1.377369255	0	3.029925954	0.715231988	1.467641385	2.557365013	2.348337309	143.2972428	13.31255354	135.2453025	11.33965591	0.703576841	3.160522752	0.509992016	1.339055339	10.5217563	0.278714167	181.1009444	5.783133973	7.390765989	11.60363432	1	2	-3.20E-16	0	1	1	1	0	-3.20E-16	0
CT2022083165	0	2	42	UB	RIRS	28	right	1.389833292	0.555391582	1	2.344889859	6211.681665	0.546530286	0.703226836	5086.382032	4.583817444	2.667457285	3.785668808	1.243301735	0	3.340515709	0.673453969	1.618690791	2.15682358	2.53808479	714.8485312	18.45822456	701.2694115	17.90645803	0.689591232	7.59098881	0.466202597	0.78933997	9.473384615	0.423924642	553.5399763	8.348037242	18.1540577	17.80795951	1	2	-3.20E-16	0	1	1	1	0	-3.20E-16	0
CT2022083411	0	2	50	UB	URL	28	right	0.667334748	0.535594046	1	1.935551411	565.2517745	0.278119347	0.365416541	369.0398679	2.982520675	2.077233507	2.696983603	1.386108864	0	1.596411811	0.186269913	1.531040559	2.215568339	2.031902834	85.52688355	12.55856114	79.02531702	10.96087418	0.679837614	2.684870307	0.379872056	1.657639877	9.829841917	0.244950381	130.9955168	4.163729812	6.62336228	5.915217752	1	2	-3.20E-16	0	1	1	1	0	-3.20E-16	0
CT2022083411	0	2	50	UB	URL	28	right	0.65435579	0.802117339	1	1.818740791	428.0030419	0.275220824	0.371253385	279.4333307	3.021457548	1.990726282	2.645716719	1.366640427	0	1.654817121	0.197222963	1.463549978	2.561308007	1.940558725	70.51071316	8.175388869	65.61413586	6.98043947	0.790126948	2.963945091	0.68109301	1.517474654	6.174788682	0.424607233	99.56778808	4.754328529	5.915217752	7.647232041	1	2	-3.20E-16	0	1	1	1	0	-3.20E-16	0
CT2022083440	0	1	44	UB	URL	30	left	0.745137639	1.052632164	1	2.03893115	408.4764728	0.299942095	0.417105604	421.0786611	3.53843414	2.245644544	3.012454629	1.628298024	0	1.910136116	0.258074055	1.720575131	3.039625152	2.187428939	83.49898664	8.202220423	76.84140283	7.117374202	0.807385131	3.182341978	0.721589507	1.408872252	6.421375824	0.447123038	108.2597202	5.13582254	6.830767609	7.683072717	1	2	-3.20E-16	0	1	1	1	0	-3.20E-16	0
CT2022083440	0	1	44	UB	URL	30	left	0.703612941	0.915230024	1	1.983564886	644.10807	0.308174406	0.42041504	663.9798905	3.483067875	2.243233001	2.955242823	1.5429417	0	1.940126176	0.252247144	1.689431607	2.797794227	2.186286155	131.9490159	22.33679065	119.3210828	29.01509543	0.59675988	2.382442108	0.1927394	1.646059178	22.33679065	0.082110435	196.4095634	5.592352087	9.166822511	6.478571303	1	2	-3.20E-16	0	1	1	1	0	-3.20E-16	0
CT2022083651	1	1	72	B	URL	160	left	1.550808934	0.812992022	1	2.051896341	5984.677331	0.629966753	0.840920337	5984.677331	5.115232781	2.558864399	3.946898668	1.034988645	0	4.080244135	1.003424363	1.327259045	2.612208759	2.354647033	914	20.42057786	889.625	20.40623408	0.531979191	6.918741233	0.932507093	0.945192979	18.43908891	0.339050371	840.8673043	19.02895802	19.31320792	19.20937271	1	2	-3.20E-16	0	1	1	1	0	-3.20E-16	0
CT2022083949	0	2	65	UB	RIRS	29	right	0.647572926	0.932486269	1	1.700493788	283.6399993	0.266746008	0.364743326	247.5362489	3.017665931	1.919280166	2.533968602	1.284196907	0	1.733469024	0.187339325	1.457764072	2.819037333	1.869838771	67.19888314	6.576702925	62.39896292	5.274271668	0.865745638	3.857221313	0.889036169	1.408320027	5.605145819	0.731327765	87.87770917	4.689018279	5.613978568	6.360844324	1	2	-3.20E-16	0	1	1	1	0	-3.20E-16	0
CT2022083949	0	2	65	UB	RIRS	29	right	0.740083344	0.489690106	1	2.017672364	668.6734813	0.28522867	0.377026928	583.5598848	3.048502737	2.140083024	2.77757937	1.356883664	0	1.691619073	0.199751508	1.554018959	2.143167963	2.092893653	127.4160641	19.87789751	116.7616958	18.40270706	0.567997213	2.27234243	0.236483042	1.741958435	14.37561767	0.123478705	203.3940209	4.351928156	7.623272747	6.360844324	1	2	-3.20E-16	0	1	1	1	0	-3.20E-16	0
CT2022085690	0	1	53	UB	RIRS	28	right	1.36665701	0.819132264	1	1.695030435	464.2245055	0.566909307	0.72889054	346.8142924	3.969266171	2.283857631	3.548268114	1.17036954	0	2.798896631	0.722318986	1.33030649	2.272011783	2.119831761	66.49039777	6.014662117	62.44369753	4.887772589	0.882736275	4.069017968	0.958764809	1.380883204	5.628172379	0.832489216	86.22745309	4.686224353	5.964771067	5.385551264	1	2	-3.20E-16	0	1	1	1	0	-3.20E-16	0
CT2022085690	0	1	53	UB	RIRS	28	right	1.529555756	0.53010702	1	1.925627361	636.0950563	0.623544516	0.769881526	475.2158799	4.02638651	2.449672786	3.704820155	1.193640789	0	2.832745722	0.762444092	1.349135046	1.861195955	2.288766625	79.19081082	9.3877745	73.30753125	8.185092096	0.769925799	2.943233715	0.554220309	1.500786982	7.334165577	0.359584679	110.0189886	4.536344271	7.393306854	5.964771067	1	2	-3.20E-16	0	1	1	1	0	-3.20E-16	0
CT2022085947	0	1	47	UB	RIRS	28	left	1.224779751	1.178778407	1	1.779457393	578.7010129	0.549021223	0.783671731	525.7271446	4.98537211	2.430043698	3.843963332	1.199298564	0	3.786073546	0.928831942	1.39676744	3.333152548	2.230757816	89.02915154	7.313682927	83.42697704	6.076080288	0.886986076	3.825435956	0.853761522	1.247762185	6.492501665	0.629589435	104.0970271	5.187523555	7.263827461	5.693300363	1	2	-3.20E-16	0	1	1	1	0	-3.20E-16	0
CT2022085947	0	1	47	UB	RIRS	28	left	1.814607894	1.23765542	1	1.983587352	1075.954048	0.788697689	1.116588362	977.4619997	6.627006724	2.910683617	4.782101646	1.332520221	0	5.294486503	1.867059874	1.402569028	3.568083715	2.570023199	115.3745127	10.03642944	108.826025	8.402695097	0.767085259	3.248380665	0.711924378	1.320473122	7.625056506	0.386587949	143.7018409	5.982083481	9.705101682	6.820057872	1	2	-3.20E-16	0	1	1	1	0	-3.20E-16	0
CT2022086450	0	1	54	UB	URL	32	right	0.784566197	0.803601401	1	1.685930225	271.2218495	0.348341611	0.460536088	279.5895011	3.182278852	1.954488692	2.805515822	1.204272941	0	1.978005911	0.297481154	1.319870689	2.439705773	1.876844398	73.19046977	8.73772938	66.87650319	7.568025667	0.792457486	2.909753343	0.603836436	1.503431457	6.611211048	0.384479846	100.5442387	4.569849645	5.22086215	7.683072717	1	2	-3.20E-16	0	1	1	1	0	-3.20E-16	0
CT2022086450	0	1	54	UB	URL	32	right	0.805973188	0.908066218	1	1.71911106	224.0119732	0.334368938	0.46716572	230.9231205	3.302157998	2.036754741	2.71988786	1.339136981	0	1.963021018	0.30374227	1.440392045	2.699049044	1.960772196	55.6659911	6.263964718	50.55468481	5.215384214	0.851807959	3.37689518	0.855004206	1.535401504	4.890374131	0.647487326	77.62173907	4.459175438	5.994875193	5.22086215	1	2	-3.20E-16	0	1	1	1	0	-3.20E-16	0
CT2022086900	0	2	39	UB	RIRS	30	right	1.222770626	1.052728912	1	2.12412232	766.0214747	0.493915076	0.711256664	697.8560842	4.739296492	2.615239464	3.911158004	1.492710898	0	3.246585594	0.752734502	1.646322931	3.037843996	2.467132536	102.0335382	8.476024355	95.77031882	6.969161945	0.831556182	3.54895913	0.818461745	1.271107311	6.667643529	0.509237575	121.7343524	5.703992445	6.477788078	8.079832299	1	2	-3.20E-16	0	1	1	1	0	-3.20E-16	0
CT2022086900	0	2	39	UB	RIRS	30	right	1.08140986	1.018905077	1	2.216006818	794.8332681	0.507698088	0.687102962	724.1040238	4.78877276	2.725499642	4.027309434	1.655275779	0	3.133496981	0.707258525	1.820196673	2.914423589	2.592506466	97.47846957	8.476024355	91.70871592	7.291753954	0.833550475	3.479701489	0.729766568	1.28651647	6.50161805	0.477210492	117.9847735	5.321278261	5.69975399	8.079832299	1	2	-3.20E-16	0	1	1	1	0	-3.20E-16	0
CT2022087219	0	1	56	UB	RIRS	23	left	1.426543719	1.067891908	1	1.792064557	541.3530419	0.645283758	0.924446958	454.3890193	5.185736983	2.494483666	4.145325399	0.964025646	0	4.221711337	1.300984786	1.111613929	3.039190992	2.218437281	73.02414805	6.073963965	68.30275917	5.136758731	0.889150979	3.901005921	0.977913352	1.330543867	5.496989071	0.759429462	90.87981733	5.023304948	5.554247066	5.554247066	1	2	-3.20E-16	0	1	1	1	0	-3.20E-16	0
CT2022087219	0	1	56	UB	RIRS	23	left	0.722925163	1.210738335	1	1.659063488	199.3079986	0.305217685	0.47639917	167.2907678	3.47388452	1.939208157	2.881815247	1.195704927	0	2.278179594	0.364094109	1.30124771	3.400363464	1.842941715	44.48597525	8.166013575	38.61046909	7.630911414	0.722017848	2.27500997	0.479806286	1.981684437	5.182610998	0.298130832	76.51376569	3.661359261	7.787194612	4.283650368	1	2	-3.20E-16	0	1	1	1	0	-3.20E-16	0
CT2022087318	0	2	51	UB	URL	27	bilateral	1.626409625	-0.530139175	0.574431149	1.12612942	138.7347382	0.671532826	0.759526929	863.7897119	1.460143746	1.045179177	1.418228222	-0.749153624	0.889781781	2.20929737	0.687337808	-0.629519735	1.564398216	0.636444581	790.7269287	31.08050322	744.2898814	32.11168482	0.644043526	5.120317912	0.205091379	0.828555365	7.444000737	0.159453418	616.6853745	6.585829732	30.50423515	30.82908026	1.714345753	3.428691506	1.376182223	-0.498678927	0.639623	0.970110899	0.475379492	0.149445506	0.546809067	0.149445506
CT2022087318	0	2	51	UB	URL	27	bilateral	0.223767767	0.124425284	1	1.366270438	199.5515213	0.088309713	0.105349759	1242.446941	1.606411457	1.391902802	1.547031132	1.193805525	0	0.412605932	0.013626373	1.241833729	1.584157033	1.386999292	641.2982178	30.86944555	596.1582947	32.92295606	0.623936271	4.966745888	0.16602864	0.920923087	6.162775135	0.150859658	549.0159374	5.466153609	30.37127437	30.65693488	1	2	-3.20E-16	0	1	1	1	0	-3.20E-16	0
CT2022087318	0	2	51	UB	URL	27	bilateral	0.043662003	-0.138367969	1	1.567115654	500.4240448	0.017551147	0.025375497	3115.738331	1.636974859	1.566224455	1.605756527	1.484157848	0	0.152817012	0.000996228	1.524108581	2.748027186	1.565906388	1270.144043	32.12468461	1201.655884	30.73649675	0.604444956	7.481221472	0.284837065	0.752547633	10.73241032	0.243398639	904.3032912	8.754893516	30.82908026	31.70524747	1	2	-3.20E-16	0	1	1	1	0	-3.20E-16	0
CT2022087500	0	2	75	UB	RIRS	27	left	1.696408964	0.762257236	1	1.954998388	888.4052082	0.681287066	0.871676751	443.5799778	4.415324849	2.546509287	3.924113096	1.203883979	0	3.21144087	1.005344814	1.359654865	2.148019235	2.340804292	68.40398547	6.57431146	65.20014917	5.36798662	0.869728261	3.661522222	0.895729449	1.381500391	5.399913997	0.682103455	90.07403159	4.808263698	5.799571297	6.294967609	1	2	-3.20E-16	0	1	1	1	0	-3.20E-16	0
CT2022087500	0	2	75	UB	RIRS	27	left	1.346991395	0.466250375	1	2.185453946	1568.68818	0.554960982	0.690747335	783.244697	3.973618364	2.535557122	3.689816612	1.257230173	0	2.716388191	0.632799756	1.514572212	1.8957921	2.407540272	121.828996	14.18366644	115.046849	13.02321144	0.64727198	3.032328586	0.424395178	1.536169276	12.15699603	0.23284031	176.7314348	5.526988142	14.12723031	5.056097032	1	2	-3.20E-16	0	1	1	1	0	-3.20E-16	0
CT2022089655	0	1	29	UB	RIRS	27	left	1.273091025	1.096952705	1	2.00004934	697.9745401	0.559917308	0.802278948	543.4216555	4.934221034	2.603161894	4.100484194	1.400428978	0	3.533792056	0.943781982	1.545925095	3.102731097	2.415092103	80.19265361	6.292819562	75.52123689	5.508556589	0.887733011	4.011996467	0.903631938	1.288779808	6.010459433	0.728320823	97.33024519	4.977707667	6.063820787	5.443701778	1	2	-3.20E-16	0	1	1	1	0	-3.20E-16	0
CT2022089655	0	1	29	UB	RIRS	27	left	0.759996763	1.105355475	1	1.8005433	611.4436406	0.355827131	0.504336841	476.0513405	3.97086038	2.13612084	3.111331046	1.371770652	0	2.599089728	0.378452297	1.473177037	3.208629731	2.045619697	104.3283066	11.65349548	97.41850274	9.60927489	0.73153328	3.071326271	0.532067282	1.436711449	9.203714274	0.319621023	139.9622782	5.112780774	7.530026595	8.278620429	1	2	-3.20E-16	0	1	1	1	0	-3.20E-16	0
CT2022090211	0	2	33	UB	RIRS	38	left	0.654209131	0.66478812	1	1.635720963	437.1838304	0.272764961	0.362204891	255.3702318	2.746602052	1.826822692	2.436489931	1.125947614	0	1.620654438	0.185099556	1.30224423	2.383172716	1.775438423	76.52044296	10.39814842	71.31199042	9.04301844	0.731045468	2.93371845	0.453763115	1.595213743	8.565405137	0.324418055	113.7578671	4.103388212	6.640883497	6.079491783	1	2	-3.20E-16	0	1	1	1	0	-3.20E-16	0
CT2022090211	0	2	33	UB	RIRS	38	left	0.609072949	0.854195272	1	1.544386571	310.4154104	0.267375458	0.354189673	181.3215627	2.755098274	1.761860978	2.386999435	1.172676837	0	1.582421437	0.180274807	1.302881447	2.617256391	1.709935466	58.41255188	6.231325862	54.8834602	4.954114163	0.863540294	3.661310251	0.92549828	1.473627404	5.206094897	0.739044384	80.877771	4.585024137	5.557455798	6.079491783	1	2	-3.20E-16	0	1	1	1	0	-3.20E-16	0
CT2022090907	0	2	58	UB	PCNL	37	left	0.827660211	0.796660614	1	1.857514735	498.9102867	0.377425022	0.506018496	409.3548362	3.555451808	2.149311446	2.992463426	1.272096537	0	2.283355271	0.356554524	1.422600603	2.522839401	2.064699777	88.61377184	11.52973867	81.43441532	9.679275296	0.709012526	2.862152924	0.485202792	1.57359955	8.341356056	0.295699093	128.1451593	4.696411397	8.478787118	6.197863921	1	2	-3.20E-16	0	1	1	1	0	-3.20E-16	0
CT2022090907	0	2	58	UB	PCNL	37	left	0.785043561	1.155280039	1	1.715085403	421.635191	0.333222253	0.475508511	345.9507835	3.553208827	2.053375735	2.926519767	1.377516672	0	2.175692154	0.340133257	1.433142616	3.288203824	1.968811482	82.04978874	6.406177521	77.26355106	5.606483285	0.879236014	3.937254534	0.917158024	1.291379143	6.17017844	0.70226813	99.77653833	5.142031129	6.197863921	6.197863921	1	2	-3.20E-16	0	1	1	1	0	-3.20E-16	0
CT2022091013	0	2	57	UB	RIRS	28	left	0.635841403	0.937101436	1	1.93329047	495.8399946	0.265628934	0.368681413	404.8141589	3.251567552	2.123119477	2.734484731	1.546898911	0	1.704668641	0.197658027	1.623495355	2.793491582	2.07604872	89.80630439	9.784157399	83.37698942	8.560228872	0.745627908	2.960494378	0.593124808	1.484612911	7.624248918	0.3458429	123.7825549	5.077284108	7.380147525	7.691168799	1	2	-3.20E-16	0	1	1	1	0	-3.20E-16	0
CT2022091013	0	2	57	UB	RIRS	28	left	0.663116101	0.964102211	1	1.843511255	371.5704136	0.266644977	0.374002517	303.3578697	3.20383683	2.078601983	2.701527804	1.465074816	0	1.738762014	0.204644641	1.573037164	2.877110745	2.028778343	70.21220161	6.643186888	64.19109711	5.40134809	0.834221339	3.917802797	0.879262301	1.447808862	5.883557447	0.725337959	92.93643923	4.74920175	5.793634541	6.184957655	1	2	-3.20E-16	0	1	1	1	0	-3.20E-16	0
CT2022091016	0	1	65	UB	RIRS	32	right	0.580531688	1.060326017	1	1.672854641	364.4494488	0.249517267	0.361646286	324.2265656	3.04203315	1.881048687	2.588561228	1.271959174	0	1.770073976	0.197810381	1.414353739	3.119259162	1.827712719	91.63228638	7.629195026	85.59018983	6.387719999	0.849332781	3.613317305	0.857554429	1.292007124	6.424874362	0.565666201	110.583135	5.477817579	6.03623615	7.197169793	1	2	-3.20E-16	0	1	1	1	0	-3.20E-16	0
CT2022091016	0	1	65	UB	RIRS	32	right	0.681303226	0.819843608	1	1.867825661	442.8338414	0.274655276	0.372645059	393.9599745	3.092418919	2.043936826	2.69480948	1.390256197	0	1.702162722	0.202890894	1.534841448	2.578035591	1.99368675	94.30118792	11.24848862	87.55479791	9.771830428	0.728491664	2.927001416	0.477254451	1.494971412	8.685675008	0.29953461	130.8919199	4.663649565	9.610752131	5.213823437	1	2	-3.20E-16	0	1	1	1	0	-3.20E-16	0
CT2022091036	0	2	62	UB	URL	28	bilateral	0.489104757	0.928151606	1	1.704783617	229.6266362	0.237914299	0.344389536	258.190577	2.7728287	1.865259086	2.545467078	1.295532698	0	1.477296002	0.185993382	1.364295725	2.765718468	1.814717079	74.20993646	6.498505617	68.30687333	5.350337256	0.869108284	4.013605582	0.911802492	1.361200499	5.998381053	0.750159362	92.97935007	4.878450845	5.826235296	6.215506233	1	2	-3.20E-16	0	1	1	1	0	-3.20E-16	0
CT2022091036	0	2	62	UB	URL	28	bilateral	0.601121947	0.961457842	1	1.692583725	227.5557416	0.268171279	0.354158412	255.8620776	2.943627186	1.931430038	2.499994753	1.441931401	0	1.501695786	0.1767164	1.477421995	2.864520173	1.885127474	68.58797158	6.498505617	63.15340552	5.44969285	0.878379065	3.695969007	0.855099992	1.38251512	5.769058165	0.678197673	87.31053802	4.660032315	6.215506233	5.360770423	1	2	-3.20E-16	0	1	1	1	0	-3.20E-16	0
CT2022091036	0	2	62	UB	URL	28	bilateral	0.631067136	0.796185375	1	1.856727726	389.8122636	0.270356196	0.360447296	438.3021714	3.034571835	2.025657174	2.715156483	1.43084059	0	1.603731245	0.187373414	1.515130752	2.594885636	1.978866739	106.8173328	12.40041768	98.38438546	10.70633578	0.721972885	2.948357747	0.457696766	1.450956899	10.81373523	0.27538439	142.7515028	4.900255255	7.988674509	6.755642433	1	2	-3.20E-16	0	1	1	1	0	-3.20E-16	0
CT2022092289	0	1	35	UB	URL	27	left	1.151398435	0.478588507	1	2.334489382	1118.134177	0.451527987	0.58037493	876.8078505	3.932682845	2.579837316	3.521063366	1.485688069	0	2.446994776	0.457590055	1.697833777	2.038302718	2.489572357	131.7406461	16.51871588	122.9840754	14.58875669	0.615507626	2.701899562	0.346978455	1.57991744	12.89357005	0.185204238	194.3046855	5.061984261	12.91697027	5.683483446	1	2	-3.20E-16	0	1	1	1	0	-3.20E-16	0
CT2022092289	0	1	35	UB	URL	27	left	1.157406681	1.015707861	1	1.871308228	638.4066729	0.496920642	0.68420268	500.6196878	4.343428397	2.306524573	3.486543262	1.260651942	0	3.082776455	0.693249501	1.380161419	2.923592404	2.151001187	94.10046148	7.918982062	87.53303344	6.355281433	0.828043439	3.525731573	0.927096534	1.315347018	6.76724153	0.554771903	115.1363145	5.891959389	6.811720064	7.554088244	1	2	-3.20E-16	0	1	1	1	0	-3.20E-16	0
CT2022092789	0	1	50	UB	URL	34	right	0.03621573	-1.916172522	1	1.245542374	185.5082217	0.015638919	0.027528507	221.9441017	1.309925895	1.238194572	1.27169818	1.070499677	0	0.239426218	0.001651015	1.193230764	7.178668912	1.23752769	144.7657471	11.0787999	132.402832	9.93740247	0.765923683	4.195369345	0.49416125	1.238795259	8.542896412	0.422179675	164.0200006	4.910679222	6.75065101	11.05176916	1	2	-3.20E-16	0	1	1	1	0	-3.20E-16	0
CT2022092789	0	1	50	UB	URL	34	right	0.034203745	0.419841547	1	0.989014284	102.5017538	0.01504261	0.021137748	122.6342394	1.062451737	0.992770763	1.027644396	0.933684696	0	0.128767042	0.000659556	0.964468067	2.816319004	0.992438528	124.4267578	8.408086753	117.0987396	7.207991547	0.846606762	4.587095359	0.745756021	1.167575531	5.890324512	0.636390224	136.721623	5.375403095	8.081588504	8.081588504	1	2	-3.20E-16	0	1	1	1	0	-3.20E-16	0
CT2022092892	0	2	42	UB	PCNL	31	right	1.391693294	0.563216396	1	2.196291313	638.0890418	0.566242605	0.729980398	581.3078808	4.289470206	2.619383991	3.778355618	1.165490931	0	3.123979275	0.709161843	1.589991219	2.028281072	2.480324706	84.72427729	10.61397212	76.22148244	9.079233857	0.735258042	3.16969195	0.479262109	1.551262202	8.053830013	0.349114474	118.2395047	4.351332771	8.079832299	6.477788078	1	2	-3.20E-16	0	1	1	1	0	-3.20E-16	0
CT2022092892	0	2	42	UB	PCNL	31	right	1.402971198	0.589748981	1	2.194035732	500.3520497	0.633031606	0.79208513	455.8275893	4.30300369	2.654658541	4.072934458	1.352704129	0	2.950299561	0.829730076	1.506083617	2.056522989	2.493487897	64.68197514	7.322753183	59.48160507	5.946104399	0.836553399	3.60572324	0.731646668	1.480913061	5.726822368	0.60640093	88.08708583	4.35044747	6.477788078	5.69975399	1	2	-3.20E-16	0	1	1	1	0	-3.20E-16	0
CT2022093429	0	1	39	UB	PCNL	30	left	0.45095496	1.126327847	1	1.62512592	236.6402833	0.217377701	0.331767267	282.0972005	2.820806979	1.812917704	2.458958985	1.233792409	0	1.587014571	0.16742123	1.397480387	3.177540838	1.76613968	85.83068848	8.710236799	78.82714272	7.552288295	0.787910712	3.031723614	0.694633403	1.431468705	6.550980403	0.401431129	112.8385879	5.246071719	8.202752968	5.859375	1	2	-3.20E-16	0	1	1	1	0	-3.20E-16	0
CT2022093429	0	1	39	UB	PCNL	30	left	0.514912514	0.993992498	1	1.58068084	157.4053847	0.266101941	0.376544329	187.6418408	2.844655559	1.830041185	2.529420698	1.270649305	0	1.574006254	0.209639044	1.330487559	2.617653867	1.771838507	56.02836609	6.218916848	50.41559537	4.981544227	0.853329908	3.573937388	0.905899195	1.534071224	5.258950007	0.717435644	77.34111412	4.512776905	5.485604608	5.485604608	1	2	-3.20E-16	0	1	1	1	0	-3.20E-16	0
CT2022093443	0	1	36	UB	PCNL	36	right	0.735810258	1.120667038	1	1.569109514	209.0617824	0.333598893	0.446101877	216.4693051	3.340225274	1.866644862	2.683059451	1.120943969	0	2.219281305	0.296069896	1.309690612	3.365262293	1.785579218	62.1259331	7.023103323	56.86248599	5.63450006	0.847175697	3.561068911	0.788492449	1.484460644	5.536135264	0.632011514	84.41012257	4.442760749	6.005867788	6.005867788	1	2	-3.20E-16	0	1	1	1	0	-3.20E-16	0
CT2022093443	0	1	36	UB	PCNL	36	right	0.646931274	1.161811246	1	1.541099167	241.8239396	0.26796346	0.398010266	250.3922983	3.073049661	1.832666317	2.465009676	1.176964662	0	1.896084999	0.238042565	1.340717457	3.32573898	1.766528591	74.55111972	7.368449968	68.59738446	5.624302351	0.849618102	3.974141397	0.855052836	1.390457916	6.105371394	0.706601663	95.38177622	4.809075674	5.226474184	6.843898228	1	2	-3.20E-16	0	1	1	1	0	-3.20E-16	0
CT2022093991	0	2	67	UB	URL	23	right	0.187811575	-0.184892932	1	1.125910964	217.3531396	0.076438928	0.094908212	223.3511125	1.33572771	1.130728915	1.255894997	0.907906247	0	0.427821463	0.011929625	0.980369787	1.940694503	1.12544136	174.6912384	12.39595446	164.0299349	11.31004186	0.731524336	4.347532644	0.471752965	1.20766823	9.563263108	0.384395805	198.0937412	5.335545778	6.988915796	12.31277775	1	2	-3.20E-16	0	1	1	1	0	-3.20E-16	0
CT2022093991	0	2	67	UB	URL	23	right	0.039404608	0.795888885	1	0.905859255	179.3083183	0.016316854	0.023694501	184.2564246	1.014349865	0.911115307	0.951916589	0.852637446	0	0.161712419	0.00090848	0.877201358	3.732469616	0.910616617	221.9606323	13.29588606	210.8283475	11.18518372	0.733211631	5.13326911	0.543216316	1.108183749	11.21964577	0.458934716	233.6365486	6.075974292	7.821514575	11.08295184	1	2	-3.20E-16	0	1	1	1	0	-3.20E-16	0
CT2022095796	0	1	69	UB	URL	27	left	0.778795431	0.985400464	1	1.689010657	358.4532543	0.337772189	0.453092448	252.6559537	3.302306282	1.98470319	2.826673309	1.314074755	0	1.988231527	0.294029619	1.401916881	2.817097005	1.909192796	64.14139503	6.961264551	59.64797312	5.838906886	0.859704431	3.253800822	0.79461575	1.439692457	5.414958964	0.557261982	85.87473696	4.639687374	5.403021321	6.506792246	1	2	-3.20E-16	0	1	1	1	0	-3.20E-16	0
CT2022095796	0	1	69	UB	URL	27	left	0.782009167	0.858678498	1	1.712578057	630.4447366	0.33689324	0.457827951	444.3692846	3.246601519	1.991246152	2.796678437	1.159815413	0	2.086786107	0.30012089	1.371493511	2.618481484	1.914403392	112.0712287	14.38719642	103.5249164	13.3867731	0.634945054	2.700244839	0.378915623	1.622057891	10.7515339	0.201709913	167.9234076	5.072457473	6.506792246	10.80604264	1	2	-3.20E-16	0	1	1	1	0	-3.20E-16	0
CT2022095835	0	2	51	UB	PCNL	28	right	0.751752507	0.915551194	1	1.915161593	320.0546121	0.317087916	0.420396184	283.3726435	3.293374522	2.123160719	2.870513737	1.503487601	0	1.78988692	0.25411507	1.584032513	2.60593983	2.062449119	62.86257698	7.612928677	57.58713772	6.588203118	0.808810909	2.918161758	0.697342991	1.548324407	5.388946074	0.44293743	89.16357083	4.594237265	5.202084789	7.182053084	1	2	-3.20E-16	0	1	1	1	0	-3.20E-16	0
CT2022095835	0	2	51	UB	PCNL	28	right	0.909486291	0.870581235	1	1.862583665	648.7591892	0.358285827	0.488675128	574.4038658	3.503686235	2.184098934	3.142352813	1.3737208	0	2.129965435	0.338259555	1.535929302	2.53737349	2.105238371	120.4128235	14.62138991	109.9357274	13.55419217	0.624433289	2.610169136	0.430833954	1.61665913	11.44716054	0.192572829	177.7285973	5.8396062	5.891283867	14.52417984	1	2	-3.20E-16	0	1	1	1	0	-3.20E-16	0
CT2022095978	0	2	56	UB	RIRS	33	right	1.03382706	1.017035507	1	1.917486768	540.2478056	0.446804222	0.623291558	478.3291447	4.221826996	2.312787966	3.498371343	1.278880851	0	2.942946145	0.574318784	1.446347438	2.971771121	2.185101689	89.42422923	6.879827188	83.89055168	5.663360773	0.854841085	4.038146394	0.979309827	1.292293185	6.40952589	0.713030046	108.4111882	5.546184858	6.399783246	6.399783246	1	2	-3.20E-16	0	1	1	1	0	-3.20E-16	0
CT2022095978	0	2	56	UB	RIRS	33	right	0.987494638	0.87509073	1	2.021316051	533.9517735	0.419117888	0.575285272	472.7547108	4.134744372	2.334199538	3.386950241	1.281113739	0	2.853630632	0.48574455	1.498820302	2.720407498	2.227721467	86.768064	7.612928677	81.16060409	6.237716125	0.841977207	3.565472383	0.879932859	1.326585867	6.40952589	0.571599013	107.6665103	5.488771381	6.399783246	7.182053084	1	2	-3.20E-16	0	1	1	1	0	-3.20E-16	0
CT2022096738	0	1	47	UB	PCNL	34	right	0.724908583	0.93546789	1	1.522263857	253.9179333	0.328020238	0.445739098	186.7422268	3.078809547	1.804261101	2.657390388	1.113313971	0	1.965495575	0.290224023	1.189609014	2.757104553	1.721956473	57.36457248	6.366981744	52.95191306	5.458151202	0.818435604	3.498605218	0.818107993	1.573520452	5.145479232	0.64098723	83.32091818	4.465357125	5.936603846	5.36389455	1	2	-3.20E-16	0	1	1	1	0	-3.20E-16	0
CT2022096738	0	1	47	UB	PCNL	34	right	0.7375892	0.961859341	1	1.514866831	246.6352589	0.311183445	0.429460625	181.3862332	2.987931794	1.789708164	2.593564617	1.094293046	0	1.893638748	0.26771736	1.200387539	2.748256497	1.713282799	56.62912924	6.682584729	52.33904369	5.551023904	0.859153511	3.495596917	0.734650136	1.504774516	5.145479232	0.629721107	78.75845913	4.078060467	5.36389455	5.936603846	1	2	-3.20E-16	0	1	1	1	0	-3.20E-16	0
CT2022096992	0	1	52	UB	PCNL	38	right	1.192373287	0.864230958	1	1.713992852	357.2814231	0.486786614	0.641936102	319.370136	3.726024068	2.168195415	3.236440334	1.152814077	0	2.57320999	0.564891536	1.351806175	2.363109185	2.03376002	67.93560696	6.590584641	62.98196895	5.298874733	0.849501934	3.767792135	0.924750624	1.430806842	5.672743988	0.711055144	90.1150321	4.900137718	5.656325616	5.656325616	1	2	-3.20E-16	0	1	1	1	0	-3.20E-16	0
CT2022096992	0	1	52	UB	PCNL	38	right	0.922312583	0.891279747	1	1.563432693	423.5215977	0.463956921	0.606359457	378.5815368	3.58072825	2.057964037	3.135575556	1.11491082	0	2.465817429	0.512594208	1.243781894	2.499405453	1.929409695	89.38895652	9.444731423	83.24346576	7.836362005	0.789630695	3.268956772	0.626678008	1.402630843	7.274493952	0.417152343	116.7598526	4.910875728	6.050038922	8.818229143	1	2	-3.20E-16	0	1	1	1	0	-3.20E-16	0
CT2022097129	0	1	22	UB	URL	25	left	0.724615861	0.903043153	1	1.49408438	164.1118992	0.282242862	0.409405058	174.7818896	2.879190804	1.759673529	2.355928377	1.030244728	0	1.848946075	0.243590024	1.197825506	2.816019697	1.689041416	56.44587743	6.146095512	51.3870488	5.019606199	0.871321052	3.441799903	0.911671326	1.492867827	5.382234694	0.685671299	76.71407186	4.57623104	6.076386821	5.262576547	1	2	-3.20E-16	0	1	1	1	0	-3.20E-16	0
CT2022097129	0	1	22	UB	URL	25	left	0.769503569	0.937814431	1	1.561415942	178.0278142	0.310956799	0.451938207	189.6025695	2.954003651	1.81571236	2.650477243	1.034519748	0	1.919483903	0.301986233	1.202741778	2.625512141	1.73055631	57.51089399	6.350632234	51.91955707	5.151754179	0.851562799	3.638135216	0.851866991	1.522265661	5.382234694	0.706193481	79.03535885	4.388609331	5.677585472	6.076386821	1	2	-3.20E-16	0	1	1	1	0	-3.20E-16	0
CT2022097748	0	1	57	UB	RIRS	31	right	0.056160898	2.275661023	1	1.244208265	167.2492344	0.021633226	0.034695349	945.6832034	1.536244936	1.250230761	1.289953869	1.168646329	0	0.367598608	0.002601948	1.20132176	12.73072636	1.249189741	605.0138474	30.46755118	569.6742535	31.85445868	0.627733661	4.714190364	0.173407541	0.929322624	6.20076432	0.147991539	529.411172	5.523803348	30.3373632	30.4582705	1	2	-3.20E-16	0	1	1	1	0	-3.20E-16	0
CT2022097748	0	1	57	UB	RIRS	31	right	0.275188402	4.671634991	1	1.006290277	238.0766283	0.105473128	0.301498046	1346.165017	5.526732044	1.353277015	1.328347502	0.903158445	0	4.623573598	0.393237965	0.93910142	26.83088079	1.199216709	735.0635529	30.68023216	694.5408185	32.51702878	0.639510633	5.062222707	0.193001621	0.853893609	6.932665266	0.155679129	593.0639663	6.275839275	30.3373632	30.59718523	1	2	-3.20E-16	0	1	1	1	0	-3.20E-16	0
CT2022098045	0	1	35	UB	RIRS	29	left	0.411533304	-1.235832002	1	1.221182696	108.0469915	0.198405452	0.322280051	2222.493233	1.545562288	1.192338434	1.484974146	0.141781639	0	1.403780648	0.169170248	0.334731569	3.284725146	1.119151774	1563.296519	72.42726747	1430.450598	74.80459985	0.48986764	5.064198992	0.074350151	0.876155285	6.675901731	0.067699032	1253.29685	5.561733301	72.21394974	72.21394974	1	2	-3.20E-16	0	1	1	1	0	-3.20E-16	0
CT2022098045	0	1	35	UB	RIRS	29	left	0.117214752	-0.453805335	1	1.093015472	78.36434646	0.047996129	0.05396739	1611.930395	1.121445292	1.058059858	1.110539427	0.962051872	0	0.15939342	0.003348784	0.977711577	1.417350481	1.056476161	1439.878373	72.21988374	1332.744565	75.69403783	0.492889037	4.942906743	0.06912242	0.891564277	5.855153149	0.065301137	1188.227445	5.232155062	72.09516716	72.21394974	1	2	-3.20E-16	0	1	1	1	0	-3.20E-16	0
CT2022099375	0	1	69	UB	RIRS	27	left	0.762733437	1.074445427	1	1.814837054	377.1389699	0.325833149	0.4588133	321.2431868	3.551213393	2.118902934	3.023604952	1.45327797	0	2.097935422	0.309207124	1.541659079	3.063200824	2.044637503	71.55035636	6.101736377	67.11395033	5.102000687	0.878422403	3.910935864	0.970370115	1.354699968	5.537548053	0.766549458	90.91926637	4.950828996	5.576584899	5.576584899	1	2	-3.20E-16	0	1	1	1	0	-3.20E-16	0
CT2022099375	0	1	69	UB	RIRS	27	left	0.800116861	0.354772395	1	2.212105676	887.3163521	0.324730646	0.420240015	755.8071571	3.310174004	2.362330626	3.046369783	1.488987509	0	1.821186494	0.240298697	1.712618498	2.042668287	2.31091049	135.4346031	21.36999132	123.6515087	19.70671157	0.573909699	2.497993636	0.198185515	1.691378296	17.01789015	0.126758522	209.1414781	3.905584784	16.69798749	4.996539947	1	2	-3.20E-16	0	1	1	1	0	-3.20E-16	0
CT2022099436	0	2	25	UB	URL	28	left	0.861654832	0.792096321	1	2.03028816	856.9522865	0.367556819	0.481012613	784.3857607	3.828821659	2.314292935	3.132203361	1.449013074	0	2.379808585	0.320834271	1.660323664	2.595249808	2.243906754	146.4512362	13.75914406	137.6794174	11.82292275	0.708405468	3.271462522	0.462151283	1.32204391	11.15721967	0.276705058	182.0182352	5.463978916	7.287962375	8.55719686	1	2	-3.20E-16	0	1	1	1	0	-3.20E-16	0
CT2022099436	0	2	25	UB	URL	28	left	0.632564063	1.085213831	1	1.855905634	381.794804	0.270054907	0.385930066	349.4645064	3.320490898	2.107006043	2.77910724	1.492323767	0	1.828167131	0.221711076	1.629094375	3.125214457	2.053719404	78.71753946	7.338027784	73.07306473	5.981001236	0.85066529	3.716806184	0.829357159	1.359793533	6.170682411	0.621435448	99.36428086	4.960386194	6.490805256	6.490805256	1	2	-3.20E-16	0	1	1	1	0	-3.20E-16	0
CT2022099585	0	1	40	UB	RIRS	31	left	0.624027099	0.851570298	1	1.555901713	240.6757916	0.257547917	0.361176466	205.0052221	2.796456873	1.779546777	2.405435601	1.17452206	0	1.621934813	0.185919133	1.288078923	2.718896633	1.726518925	64.7360367	6.765578614	59.8737357	5.418528342	0.846484428	3.874793318	0.827454728	1.460336811	5.537548053	0.715100683	87.43582027	4.483586895	5.576584899	6.296043702	1	2	-3.20E-16	0	1	1	1	0	-3.20E-16	0
CT2022099585	0	1	40	UB	RIRS	31	left	0.589210137	1.098546707	1	1.52590556	336.0320699	0.256790005	0.364909847	286.2287422	2.959293129	1.755808368	2.448930022	1.189520137	0	1.769772993	0.201460666	1.282936726	3.194307625	1.697469399	92.84510527	8.505815695	87.02454057	7.089347493	0.809529522	3.414320182	0.764767178	1.34804437	6.286736354	0.481612756	117.3129419	5.421700275	6.296043702	7.838749211	1	2	-3.20E-16	0	1	1	1	0	-3.20E-16	0
CT2022099932	0	2	48	UB	URL	29	right	0.712656989	0.892379659	1	1.740120092	286.4462932	0.288320388	0.393577284	236.1993458	3.101892017	1.994597889	2.586324947	1.384065486	0	1.717826531	0.213885447	1.481131449	2.683558638	1.94024104	59.37012733	6.040795872	54.9379824	4.849972367	0.879550053	3.999754137	0.887679283	1.446325345	5.448400101	0.824696273	79.45819635	4.305219994	5.527585552	4.961571253	1	2	-3.20E-16	0	1	1	1	0	-3.20E-16	0
CT2022099932	0	2	48	UB	URL	29	right	0.554349633	1.030084627	1	1.590029381	333.6110444	0.252764937	0.353035366	275.090697	2.911265858	1.81743766	2.459898173	1.241643643	0	1.669622215	0.184511082	1.342434485	3.018421774	1.765946932	83.28309528	7.376026704	78.02636525	6.091189536	0.868445131	3.76347583	0.825881353	1.303150618	6.18552736	0.617855643	101.6801061	5.030599853	6.961950676	6.210775796	1	2	-3.20E-16	0	1	1	1	0	-3.20E-16	0
CT2022100314	0	1	76	UB	RIRS	32	right	0.032895024	0.424698552	1	1.255503882	146.3291017	0.012825615	0.020160705	2311.232168	1.345416946	1.25436486	1.2809427	1.18313483	0	0.162282116	0.000751019	1.222608858	4.45396858	1.254065462	1468.912125	60.38050005	1376.117945	65.74964687	0.539633313	5.457937279	0.087198882	0.805687861	6.767923366	0.083010899	1108.721523	5.733295728	60.16430372	60.32161426	1	2	-3.20E-16	0	1	1	1	0	-3.20E-16	0
CT2022100314	0	1	76	UB	RIRS	32	right	0.392547281	2.166265933	1	1.503313059	330.1803826	0.228376498	0.474539404	5215.117928	4.415619144	1.926107977	2.716042928	1.277433898	0	3.138185247	0.464357701	1.369539964	6.925244723	1.801536632	1405.733109	60.29542434	1316.887617	65.67875581	0.532667866	5.371639223	0.08458949	0.828281679	5.961392167	0.081786556	1090.753887	5.555732439	60.16430372	60.23645538	1	2	-3.20E-16	0	1	1	1	0	-3.20E-16	0
CT2022101997	0	1	83	UB	RIRS	28	left	0.646874331	-0.565649052	1	0.953758737	98.51887363	0.273370233	0.305689342	9264.678901	1.059594312	0.830026007	1.046821053	0.266739878	0	0.792854434	0.10369032	0.292833821	1.419737025	0.765018204	13447.66778	474.055874	12765.88043	525.392441	0.268140145	5.014334245	0.014301218	0.771682575	7.598236212	0.009543979	9851.207486	7.513751691	474.0401797	474.0307629	1	2	-3.20E-16	0	1	1	1	0	-3.20E-16	0
CT2022101997	0	1	83	UB	RIRS	28	left	0.111309828	-0.623320551	1	1.029485915	97.28786762	0.042940278	0.05048039	9148.915545	1.061419063	1.001482754	1.051382931	0.90084095	0	0.160578113	0.00302752	0.917811137	1.604306792	0.999970093	9121.844579	474.0332741	8592.871633	515.3419003	0.266448426	4.88771619	0.00983926	0.886117931	5.616488298	0.009484414	7614.297635	5.070583167	474.0226015	474.0307629	1	2	-3.20E-16	0	1	1	1	0	-3.20E-16	0
CT2022102616	0	2	69	KUB	URL	322	left	1.163282807	0.599994743	1	2.273792049	3472.493855	0.465898769	0.61025956	3472.493855	4.240430528	2.533507011	3.521652035	1.35530621	0	2.885124317	0.524624932	1.606244529	2.300683428	2.427762929	541	21.9544984	524.5416667	20.54321555	0.598798566	5.877293513	0.421305544	1.001405662	19.41648784	0.286094136	525.2789948	8.654970603	21.58703314	9.486832981	1	2	-3.20E-16	0	1	1	1	0	-3.20E-16	0
CT2022102616	0	2	69	KUB	URL	322	left	0.881795547	1.103559329	1	1.870870687	500.9447485	0.402740986	0.568087236	500.9447485	3.991321074	2.249455037	3.262450346	1.399166266	0	2.592154807	0.486456164	1.508176479	3.160310665	2.138595754	99	8.366600265	91.70833333	7.287856731	0.80202694	4.289233704	0.650600455	1.337084645	5.385164807	0.588545283	122.6218043	4.741482904	7.810249676	7.211102551	1	2	-3.20E-16	0	1	1	1	0	-3.20E-16	0
CT2022102616	0	2	69	KUB	URL	322	left	1.216624793	0.592124233	1	2.20853961	2085.312148	0.474893545	0.614048846	2085.312148	4.058756185	2.469292194	3.488453362	1.319979641	0	2.738776545	0.525596772	1.565239876	2.153394365	2.360467574	342	19.23538406	330.8333333	17.262597	0.638454868	4.893622735	0.439605006	1.09517663	19.23538406	0.283481259	362.3209352	7.588724065	14.31782106	11.40175425	1	2	-3.20E-16	0	1	1	1	0	-3.20E-16	0
CT2022103433	0	1	60	UB	RIRS	32	right	0.577664016	0.998749294	1	1.710362494	378.2017707	0.255134151	0.356723097	325.3021288	3.057518577	1.916210284	2.62546949	1.385562726	0	1.671955851	0.188165897	1.446162951	2.912547891	1.866466168	88.59323742	9.314399033	82.07059615	7.823756905	0.775801985	3.054020078	0.653592519	1.434401427	7.135797664	0.390352118	117.7221803	5.113548984	7.873139654	6.321948903	1	2	-3.20E-16	0	1	1	1	0	-3.20E-16	0
CT2022103433	0	1	60	UB	RIRS	32	right	0.6517794	0.999647676	1	1.721261815	292.3837262	0.275061253	0.378952242	251.4875813	3.077137355	1.948638306	2.641600485	1.416080825	0	1.66105653	0.208634271	1.455754353	2.892591555	1.894348695	66.22989593	6.376138388	61.67838252	5.368594677	0.87747032	3.608604778	0.873844024	1.394892364	5.564586837	0.672169347	86.03470481	4.691314375	5.591517716	6.321948903	1	2	-3.20E-16	0	1	1	1	0	-3.20E-16	0
CT2022103434	0	1	55	UB	URL	28	right	0.726896488	0.747095361	1	1.640971909	292.8461569	0.285706109	0.383873533	243.3905919	2.923347505	1.8139477	2.464209305	1.115870565	0	1.807476939	0.21697317	1.245193045	2.524725324	1.753120956	73.96976935	8.129619443	68.67137295	6.75533626	0.780989269	2.95490622	0.783645558	1.512099887	5.936289293	0.43741808	103.8379753	5.293789254	6.231367695	7.752847287	1	2	-3.20E-16	0	1	1	1	0	-3.20E-16	0
CT2022103434	0	1	55	UB	URL	28	right	0.641730258	0.967499886	1	1.645311589	512.408554	0.275562367	0.384190645	425.8735118	3.020990316	1.886370254	2.538200858	1.278608585	0	1.742381732	0.213998253	1.385364726	2.829405138	1.82876857	119.6814246	13.50731849	111.4048446	11.88203832	0.667094832	3.031966159	0.440146495	1.506590379	10.31423717	0.255172225	167.8414669	5.229837515	5.539397086	12.48406107	1	2	-3.20E-16	0	1	1	1	0	-3.20E-16	0
CT2022103583	0	1	64	UB	RIRS	24	right	1.520456785	0.896282205	1	1.954939623	587.2142642	0.660326118	0.855144829	488.046037	4.545266072	2.583193637	4.183477584	1.417532056	0	3.127734016	0.998854459	1.491604183	2.448218904	2.38202328	73.13863758	6.441236324	68.63673281	5.368399168	0.872771562	3.784018503	0.932402012	1.353312221	5.469949884	0.704869065	92.88692928	5.005506188	5.539396865	6.231367311	1	2	-3.20E-16	0	1	1	1	0	-3.20E-16	0
CT2022103583	0	1	64	UB	RIRS	24	right	1.586396364	0.1863725	1	2.61433541	1835.26814	0.660997919	0.794975099	1525.329675	4.444158718	2.88827421	3.991373611	1.3010388	0	3.143119918	0.792145211	1.634253472	1.68460382	2.747723185	182.846594	16.69903138	173.7735243	15.16785002	0.665194262	3.481944401	0.343156353	1.302790032	14.96897424	0.229560841	226.3904153	5.204944096	10.89116813	6.52329588	1	2	-3.20E-16	0	1	1	1	0	-3.20E-16	0
CT2022103854	0	2	52	UB	URL	30	left	1.461993578	1.043298926	1	1.663222937	680.8680344	0.582229868	0.796250364	469.2152713	4.715160751	2.315419104	3.582063289	1.027664753	0	3.687495998	0.916653319	1.264268592	3.047245614	2.108201201	87.52112956	8.967524143	82.23770179	8.176939678	0.797686994	3.62202305	0.512681471	1.39410224	8.161890411	0.442955824	114.6477643	4.192165459	5.226591461	8.674558847	1	2	-3.20E-16	0	1	1	1	0	-3.20E-16	0
CT2022103854	0	2	52	UB	URL	30	left	1.120092641	1.388197769	1	1.461857968	674.532324	0.605981087	0.923905439	464.8490624	5.266816865	2.286685974	3.986051759	1.002494132	0	4.264322732	1.346166457	1.084298651	3.651437848	1.97047362	88.89941506	6.694112531	84.36255861	5.810699661	0.882384415	3.865862226	0.934558533	1.249615436	6.249081964	0.665300644	105.4207554	5.430438949	5.822355766	6.520277865	1	2	-3.20E-16	0	1	1	1	0	-3.20E-16	0
CT2022104000	0	2	37	UB	URL	21	left	0.921992494	0.501535151	1	2.05209516	816.4835253	0.389566219	0.511980714	906.3806278	3.661431397	2.266079547	3.072595855	1.171055514	0	2.490375884	0.364425138	1.473885221	2.230444537	2.18419124	176.5063413	17.0349412	164.1101937	15.27949363	0.634490672	3.23432655	0.410987677	1.392131829	16.10341605	0.211677601	228.4630241	6.279683592	12.50343534	6.714054573	1	2	-3.20E-16	0	1	1	1	0	-3.20E-16	0
CT2022104000	0	2	37	UB	URL	21	left	0.79913395	0.956325044	1	1.706763037	206.5937081	0.333530286	0.463399493	229.3402488	3.338235949	2.012674097	2.84237444	1.241892872	0	2.096343077	0.30802289	1.392422259	2.807109979	1.934640569	56.61524156	6.463225884	51.52727051	5.388205345	0.887696842	3.659447057	0.723142108	1.463997731	5.074877772	0.679158796	75.4358071	3.89643817	4.69630067	6.182310243	1	2	-3.20E-16	0	1	1	1	0	-3.20E-16	0
CT2022104001	0	2	56	UB	URL	28	right	0.771958714	0.297867555	1	2.34453368	715.8432912	0.306665009	0.388270129	642.9385454	3.308768881	2.442408803	3.047683657	1.583415481	0	1.7253534	0.202388808	1.841077384	1.960281745	2.400619077	107.7786527	22.3900263	95.65355424	20.54811657	0.555833705	2.362121958	0.158136863	1.90241623	16.88946913	0.114955643	181.972874	3.249414699	12.95831698	4.238290785	1	2	-3.20E-16	0	1	1	1	0	-3.20E-16	0
CT2022104001	0	2	56	UB	URL	28	right	0.732590531	1.029047618	1	1.921183078	387.1900829	0.353422489	0.487887128	347.7568788	3.619149916	2.242418925	3.104282552	1.583415481	0	2.035734435	0.340470908	1.626777537	2.761973318	2.165172447	69.1579688	7.983229177	63.65676673	6.742651873	0.804676781	2.948392782	0.716954549	1.505154665	5.686263782	0.437274953	95.81327942	4.834174933	6.063843105	7.227417137	1	2	-3.20E-16	0	1	1	1	0	-3.20E-16	0
CT2022104034	0	1	67	UB	URL	29	right	0.838015561	0.843288219	1	1.728559646	524.2026967	0.364137468	0.492049437	439.9937394	3.350385362	2.031644725	2.883785237	1.1734963	0	2.176889063	0.339617114	1.356060103	2.568440061	1.94626904	106.598469	12.78193342	98.51964802	11.63914145	0.682310094	2.875291485	0.409779118	1.534598293	10.13594702	0.24703639	151.1880837	4.769477119	5.073067226	12.54330276	1	2	-3.20E-16	0	1	1	1	0	-3.20E-16	0
CT2022104034	0	1	67	UB	URL	29	right	0.751828967	1.221554433	1	1.563775215	298.1539806	0.346931531	0.5032484	250.2579359	3.432777578	1.930524477	2.864488112	1.229869921	0	2.202907657	0.388809887	1.294699585	3.297281057	1.827050867	67.14864189	6.073963965	62.77698552	5.104396815	0.877376095	3.690053368	0.968224719	1.386856441	5.496989071	0.722916635	87.06266668	4.94220317	5.554247066	5.554247066	1	2	-3.20E-16	0	1	1	1	0	-3.20E-16	0
CT2022104317	0	2	20	UB	URL	28	right	1.456503982	0.969323103	1	2.189535887	835.7266164	0.637267244	0.876337583	882.3061873	5.254154515	2.83475446	4.481287325	1.42338123	0	3.830773285	1.077010255	1.676374293	2.789252595	2.637958035	109.7964833	9.02321238	102.8462251	7.515696778	0.809893618	3.552422343	0.768805171	1.274461428	7.177735598	0.472667066	131.073547	5.77810655	7.765542693	7.765542693	1	2	-3.20E-16	0	1	1	1	0	-3.20E-16	0
CT2022104317	0	2	20	UB	URL	28	right	1.469813315	1.046178743	1	2.265919886	887.0250543	0.668645999	0.92094548	936.463765	5.559690511	2.852690753	4.611603057	1.300703898	0	4.258986613	1.256965204	1.576612161	2.996612317	2.623143025	115.0751604	9.786539905	107.8169794	7.838916849	0.82171422	3.667146537	0.715360158	1.236519402	7.409334765	0.467812914	133.3177869	5.607648797	6.901798919	8.640697598	1	2	-3.20E-16	0	1	1	1	0	-3.20E-16	0
CT2022104471	0	1	30	UB	URL	32	right	0.144920287	0.924884868	1	1.250645875	138.0808238	0.066721063	0.092990708	838.5698409	1.658872035	1.289815639	1.445777979	1.120013503	0	0.538858531	0.012776485	1.167367738	3.461161618	1.28485326	504.0620041	30.41215955	472.4316072	32.40391144	0.627225836	4.423590583	0.151530418	0.98995139	5.227682361	0.136514093	467.6843265	4.910178253	30.2519849	30.2519849	1	2	-3.20E-16	0	1	1	1	0	-3.20E-16	0
CT2022104471	0	1	30	UB	URL	32	right	0.449048776	1.383268324	1	1.369031461	254.7619865	0.263468331	0.386426335	1547.178765	3.032553064	1.701476586	2.489408158	1.248604744	0	1.78394832	0.237837474	1.274527105	3.62436	1.630087452	534.4271851	30.88770018	491.6628885	34.15461281	0.601153245	4.602109307	0.151066831	1.019239984	6.282892269	0.134743419	501.1224747	5.159629117	30.49193135	30.64094371	1	2	-3.20E-16	0	1	1	1	0	-3.20E-16	0
CT2022104627	0	1	68	UB	URL	27	left	0.565414291	0.963243111	1	1.678192971	285.760225	0.257632587	0.366675256	276.5557182	2.935395461	1.866783542	2.564335523	1.312144412	0	1.623251049	0.204496304	1.364437063	2.855610583	1.811183174	79.35873125	6.876355924	74.11653863	5.824092033	0.852290666	3.675526432	0.892554714	1.350800925	5.902577284	0.631090033	100.1166889	5.198320801	5.841432605	6.647356218	1	2	-3.20E-16	0	1	1	1	0	-3.20E-16	0
CT2022104627	0	1	68	UB	URL	27	left	0.604089065	1.104962169	1	1.579054819	331.1303369	0.255719235	0.352854687	320.4644319	2.88746053	1.819698703	2.458878676	1.312144412	0	1.575316118	0.183841421	1.37729234	3.20392054	1.76846316	96.77894055	10.33925037	89.84311647	8.683783634	0.775727308	3.218992416	0.559385167	1.391917328	7.870103046	0.370690076	125.0541906	4.857579755	5.841432605	9.996600144	1	2	-3.20E-16	0	1	1	1	0	-3.20E-16	0
CT2022104679	0	1	64	UB	RIRS	28	right	1.086113641	1.353778796	1	1.808174707	771.9909549	0.48633422	0.737145534	607.2038489	5.086104853	2.339895971	3.649561761	1.155200574	0	3.930904278	0.885122045	1.311914366	3.985692202	2.142426454	110.9025205	8.901750526	105.3311764	7.958905913	0.816435237	3.731821664	0.672353889	1.254228714	8.868724251	0.468886265	132.1093859	5.351201343	6.467881118	8.317055722	1	2	-3.20E-16	0	1	1	1	0	-3.20E-16	0
CT2022104679	0	1	64	UB	RIRS	28	right	1.511090972	0.739305988	1	2.41544065	1211.685778	0.621537833	0.816865552	953.0426016	5.036043502	2.861304959	4.089883984	1.492570543	0	3.54347296	0.927613771	1.671703113	2.375228617	2.694337079	116.4083194	14.83878748	107.7891223	12.87305467	0.657339907	2.907199629	0.353648536	1.545856395	11.35750864	0.225836035	166.626504	4.552536938	13.71490692	4.920866765	1	2	-3.20E-16	0	1	1	1	0	-3.20E-16	0
CT2022104708	0	2	51	UB	RIRS	28	bilateral	0.583211995	1.247508408	1	1.730596524	348.0957169	0.261163524	0.37825206	339.9768822	3.25058568	1.988877358	2.614623127	1.442969555	0	1.807616125	0.21330865	1.532554556	3.581614099	1.934508851	85.94752588	6.903700504	80.45372096	5.569412161	0.860719702	4.087231616	0.958385545	1.301488502	6.250364567	0.733871277	104.7095928	5.337644107	5.863299514	6.673508528	1	2	-3.20E-16	0	1	1	1	0	-3.20E-16	0
CT2022104708	0	2	51	UB	RIRS	28	bilateral	1.003852225	0.887963374	1	2.12963631	3058.568788	0.45110515	0.615239858	2987.232046	4.398819823	2.5086553	3.703058144	1.413411053	0	2.98540877	0.555764843	1.637373554	2.643847279	2.395325985	474.6647452	24.14291809	453.0557792	23.06042906	0.576543059	3.726954676	0.47093275	1.092115283	24.14291809	0.161616883	494.7891406	10.85991127	12.62508868	22.09837585	1	2	-3.20E-16	0	1	1	1	0	-3.20E-16	0
CT2022104708	0	2	51	UB	RIRS	28	bilateral	0.75828928	1.159863	1	1.813587704	417.0558688	0.357240817	0.515150116	407.3286372	3.853124389	2.189462404	3.23148634	1.440695824	0	2.412428565	0.399211596	1.532554556	3.26634711	2.09631439	84.97084945	7.342466194	79.02940116	5.986032228	0.845995156	3.64309521	0.909364765	1.332048439	6.250364567	0.608599331	105.2709905	5.443486787	6.673508528	6.673508528	1	2	-3.20E-16	0	1	1	1	0	-3.20E-16	0
CT2022105051	0	2	51	UB	URL	27	left	0.700905285	1.115111739	1	1.748320333	407.3348468	0.281488116	0.40504286	296.4315149	3.401505658	1.988644576	2.787335986	1.356538057	0	2.044967601	0.249990135	1.463428944	3.19297814	1.924764171	74.95662666	6.111464281	70.71151026	5.211245635	0.886385084	4.021395879	0.946781128	1.319365067	5.554811585	0.771676517	93.2942965	4.933909019	5.917875133	5.917875133	1	2	-3.20E-16	0	1	1	1	0	-3.20E-16	0
CT2022105051	0	2	51	UB	URL	27	left	0.64372319	1.033339867	1	1.852493654	761.3953425	0.30177861	0.421594899	554.0934604	3.449063044	2.103976499	2.911891045	1.478828478	0	1.970234566	0.264105625	1.554467368	2.973776657	2.040247897	125.1702892	13.57937192	117.5290797	11.98371604	0.678045304	2.867717973	0.431660025	1.456052275	10.62752812	0.239301229	171.1284838	5.172891165	6.230769861	10.97081258	1	2	-3.20E-16	0	1	1	1	0	-3.20E-16	0
CT2022106090	0	2	70	UB	URL	27	right	0.792945464	0.66234438	1	1.846319818	430.6478484	0.331170532	0.431392405	337.0039036	3.19847751	2.085660151	2.850717406	1.204099524	0	1.994377986	0.251582226	1.51166625	2.294309976	2.024449565	77.47254882	12.35894603	71.14692825	10.32466612	0.698381923	2.657813814	0.403741382	1.671112741	9.261079278	0.257423706	118.8945383	4.168494965	10.58540953	4.907051332	1	2	-3.20E-16	0	1	1	1	0	-3.20E-16	0
CT2022106090	0	2	70	UB	URL	27	right	0.55265896	1.206611596	1	1.562344858	279.9395297	0.296093813	0.424239332	219.0669584	3.235612697	1.882428843	2.742370036	1.293660858	0	1.941951839	0.281485591	1.346087004	3.246599116	1.806115378	61.82152885	5.945408914	57.84356128	4.825830747	0.877419812	3.931484164	0.93534486	1.425142682	5.307714756	0.814675104	82.43532803	4.513815984	5.451010912	5.451010912	1	2	-3.20E-16	0	1	1	1	0	-3.20E-16	0
CT2022106150	0	1	36	UB	URL	29	bilateral	0.806061881	1.00929449	1	1.515068707	220.27257	0.334637789	0.475168248	198.7808709	3.129330564	1.840871742	2.671350577	1.138763956	0	1.990566608	0.322637477	1.22086681	2.865172406	1.751048626	58.65803723	6.223947968	54.25868444	5.177018487	0.883539243	3.582245139	0.83679048	1.445778828	5.373807118	0.69195139	78.4460572	4.332079784	5.060990138	5.678029821	1	2	-3.20E-16	0	1	1	1	0	-3.20E-16	0
CT2022106150	0	1	36	UB	URL	29	bilateral	0.831719023	1.077690438	1	1.455202042	220.2370654	0.333084825	0.474906524	198.7488305	3.088706756	1.761229826	2.539216296	1.051102054	0	2.037604702	0.326474313	1.12807348	3.041042043	1.665970044	64.07262528	6.223947968	59.33486074	5.183899071	0.884143694	3.671129652	0.889784689	1.402354982	5.373807118	0.70817923	83.20853757	4.612554021	5.678029821	5.678029821	1	2	-3.20E-16	0	1	1	1	0	-3.20E-16	0
CT2022106150	0	1	36	UB	URL	29	bilateral	0.741919026	0.625012445	1	1.731016319	364.3298189	0.35484461	0.477342682	328.7826474	3.240511513	2.011991327	2.775903431	1.113106814	0	2.127404699	0.324761244	1.271753476	2.416587221	1.929597848	81.21882078	10.56664473	74.78899747	8.799598603	0.722888317	3.301140583	0.516304931	1.587816637	8.7479242	0.375146723	118.7512144	4.543276152	6.077648279	6.911366342	1	2	-3.20E-16	0	1	1	1	0	-3.20E-16	0
CT2022106720	0	1	49	UB	RIRS	21	left	0.85112057	0.779482176	1	1.889840582	384.6752015	0.368854058	0.49210291	321.9375334	3.512496422	2.17923761	3.00182408	1.304004346	0	2.208492076	0.346435748	1.491914082	2.442492334	2.098247081	67.78950164	9.196985116	61.96602079	8.028090403	0.760919694	3.129679465	0.506529158	1.606056294	7.318611574	0.389841084	99.52091771	4.066461875	5.066106386	7.776991791	1	2	-3.20E-16	0	1	1	1	0	-3.20E-16	0
CT2022106720	0	1	49	UB	RIRS	21	left	0.812985947	1.201842106	1	1.679823818	321.4424511	0.349249281	0.517555527	269.0175749	3.642927886	2.056576265	3.053775595	1.264211696	0	2.37871619	0.407033264	1.425592999	3.310981639	1.955114491	63.6049645	6.06847444	59.10658708	5.011382632	0.867670155	3.851777276	0.928911005	1.430817261	5.48895868	0.768605704	84.57072501	4.655128478	5.5498332	5.5498332	1	2	-3.20E-16	0	1	1	1	0	-3.20E-16	0
CT2022107639	0	1	57	UB	PCNL	38	bilateral	0.548535165	0.976341045	1	1.544952245	252.1260722	0.251232379	0.355442525	206.8689096	2.786737964	1.712220346	2.283426357	1.137408175	0	1.649329789	0.190467134	1.215086287	2.940384252	1.655666446	70.56281832	6.031587066	66.01589252	5.092299758	0.881438317	3.971775682	0.945286882	1.357508941	5.898229431	0.779957165	89.61716436	4.813684159	5.520186387	5.807410541	1	2	-3.20E-16	0	1	1	1	0	-3.20E-16	0
CT2022107639	0	1	57	UB	PCNL	38	bilateral	0.567688673	0.856506908	1	1.67157821	435.7224254	0.251172854	0.350919021	357.5093296	2.912299844	1.845015298	2.462618058	1.228919376	0	1.683380469	0.180760058	1.335540566	2.721546107	1.795361075	105.0237296	11.55816906	97.67343601	10.38616489	0.721958806	3.04026466	0.460883204	1.454497184	9.789491981	0.292722549	142.0657376	4.786808954	6.197863921	10.03849374	1	2	-3.20E-16	0	1	1	1	0	-3.20E-16	0
CT2022107639	0	1	57	UB	PCNL	38	bilateral	0.587374222	0.900269309	1	1.648168367	266.0071173	0.264658014	0.36409216	218.2582778	2.903787175	1.85866562	2.490497052	1.279995395	0	1.623791779	0.189463299	1.365973361	2.696595001	1.80697941	63.17833733	6.406177521	58.32372483	5.303290999	0.863294585	3.525360789	0.883859972	1.444474979	5.187709582	0.664749641	84.24716119	4.687366633	6.197863921	5.520186387	1	2	-3.20E-16	0	1	1	1	0	-3.20E-16	0
CT2022107829	0	1	69	UB	PCNL	28	left	0.131072148	1.309445111	1	1.163233609	134.2082071	0.05798081	0.090782793	23534.24533	1.583584287	1.182371412	1.330178134	1.014225272	0	0.569359016	0.015846954	1.043659017	4.736506052	1.17565097	16834.19815	678.1017994	15402.12227	665.3917799	0.228747003	4.339073513	0.012176814	0.849705684	11.58589125	0.006521081	13087.27083	8.102352162	678.0966503	452.0137022	1	2	-3.20E-16	0	1	1	1	0	-3.20E-16	0
CT2022107829	0	1	69	UB	PCNL	28	left	0.015406726	0.162450302	1	1.063894717	79.51460856	0.007616627	0.011229124	13943.38205	1.102526508	1.065796875	1.087809636	1.025262926	0	0.077263582	0.000217346	1.04816606	3.345088365	1.065694906	12274.93615	678.0234143	11368.92896	732.8236193	0.23394161	4.712549944	0.006641553	0.919327247	5.571041475	0.006430674	10451.76616	4.867087273	678.0091095	678.0142592	1	2	-3.20E-16	0	1	1	1	0	-3.20E-16	0
CT2022107977	0	1	43	UB	URL	35	left	1.48069006	0.122643317	1	2.666352044	1071.581416	0.611509066	0.752741836	868.7371279	4.540888442	2.860071819	3.843586728	1.183509818	0	3.357378624	0.731790862	1.652681959	1.792624733	2.729142713	106.2024426	11.6817774	98.73719453	10.23735583	0.66266469	2.205304248	0.636178467	1.578931783	10.95374086	0.215417368	155.8992946	6.51278534	8.946441119	8.149782419	1	2	-3.20E-16	0	1	1	1	0	-3.20E-16	0
CT2022107977	0	1	43	UB	URL	35	left	1.368777439	0.933868327	1	1.732312093	499.6812151	0.58938091	0.775371453	405.0943934	4.209454911	2.369471602	3.758791396	1.306183268	0	2.903271643	0.819151913	1.384522103	2.443226915	2.189804503	72.15280449	6.373689696	67.66014391	5.385371587	0.869386312	3.825825157	0.902507201	1.365087072	5.694578714	0.710410618	92.36198775	4.860336637	6.166819456	6.166819456	1	2	-3.20E-16	0	1	1	1	0	-3.20E-16	0
CT2022111745	0	1	40	UB	URL	27	right	0.966863757	1.093838287	1	1.601921128	506.2345456	0.410152233	0.576358272	408.3556966	3.688200596	2.004428719	3.14111773	1.100077807	0	2.588122789	0.488776837	1.250525595	3.101811363	1.878552009	101.6382983	8.297366168	95.95811566	6.855265743	0.837825937	3.919856282	0.78772018	1.260771608	7.185109765	0.571802236	120.9812678	5.400031162	6.153925896	7.649910121	1	2	-3.20E-16	0	1	1	1	0	-3.20E-16	0
CT2022111745	0	1	40	UB	URL	27	right	0.924254419	1.13636391	1	1.628223189	501.2604918	0.415074207	0.579493412	404.3433605	3.942804545	2.061060472	3.085567777	1.238952688	0	2.703851857	0.501109699	1.308390129	3.194130234	1.935680906	95.18507305	7.080390666	90.0762697	5.955353647	0.859048288	3.963649558	0.94564816	1.255826809	6.476570419	0.665560736	113.1201944	5.631669217	6.895697344	6.153925896	1	2	-3.20E-16	0	1	1	1	0	-3.20E-16	0
CT2022114562	0	1	36	UB	RIRS	32	left	0.76262074	0.592404427	1	1.79789792	552.9043779	0.311954793	0.40381338	501.3280183	2.970333191	1.939395337	2.61150346	1.219209686	0	1.751123506	0.224939682	1.358180912	2.177389474	1.88050913	133.2874574	10.84538274	125.6181394	9.65023343	0.742408976	3.493894911	0.622894328	1.300639058	9.968762547	0.362052891	163.3838584	6.011075669	6.813510896	10.52158943	1	2	-3.20E-16	0	1	1	1	0	-3.20E-16	0
CT2022114562	0	1	36	UB	RIRS	32	left	0.457142193	1.257627684	1	1.561259609	299.95326	0.217459422	0.321562563	271.9728391	2.841257748	1.776908196	2.400249986	1.307411238	0	1.53384651	0.159691058	1.398194299	3.511389549	1.7313901	86.13815272	6.951380239	80.4333891	5.579760277	0.864588154	3.884435636	0.990295798	1.295774376	6.200388507	0.696165327	104.2235246	5.525613157	6.091454832	6.464775477	1	2	-3.20E-16	0	1	1	1	0	-3.20E-16	0
CT2022118818	0	1	40	UB	RIRS	27	right	0.092572684	0.480794839	1	0.877155722	341.4044131	0.038309029	0.051037481	3527.401065	1.06230109	0.890012139	0.978883946	0.769323805	0	0.292977285	0.003797586	0.814084223	2.409472154	0.88787613	4453.105469	63.42381318	4270.142415	65.72359258	0.517284335	8.214460691	0.20906638	0.576245231	18.9755445	0.124984962	2460.649203	13.7405936	62.04865153	60.42896786	1	2	-3.20E-16	0	1	1	1	0	-3.20E-16	0
CT2022118818	0	1	40	UB	RIRS	27	right	0.103254147	1.736612835	1	1.017540671	124.6268349	0.041377518	0.061283584	1287.648353	1.461075728	1.027696267	1.105026944	0.871052029	0	0.590023699	0.007111306	0.946330914	8.925969785	1.024230595	1219.179688	60.42041835	1139.536947	65.48809887	0.504151667	4.766276368	0.084082798	0.918361031	6.182921286	0.072780802	1046.506325	5.506422565	60.27489112	60.21057612	1	2	-3.20E-16	0	1	1	1	0	-3.20E-16	0
CT2022119529	0	2	55	UB	URL	28	right	1.699079452	1.122303823	1	2.319095951	1019.55659	0.684470721	0.994840621	955.3292319	6.174331159	3.11609736	5.031879707	1.57245822	0	4.601872939	1.456913556	1.810807957	3.167837907	2.872829477	98.3854848	7.414461551	92.7634571	6.18615473	0.845421407	3.81074062	0.94797777	1.263626065	6.593710202	0.616011203	117.2183223	5.864337167	6.555957672	7.363737936	1	2	-3.20E-16	0	1	1	1	0	-3.20E-16	0
CT2022119529	0	2	55	UB	URL	28	right	1.860611654	0.612007132	1	2.950866339	2027.485929	0.751511265	0.972257117	1899.763676	5.741185552	3.484341301	4.979232175	1.682539423	0	4.058646128	1.296383758	2.05107215	2.164430994	3.293060969	156.4797711	17.70840237	146.2898458	15.59660352	0.62988907	2.80625662	0.323804253	1.457075283	13.98737159	0.179927419	213.1553185	5.050246544	10.6861093	7.038262314	1	2	-3.20E-16	0	1	1	1	0	-3.20E-16	0
CT2022119626	0	1	61	UB	RIRS	41	right	0.623213651	1.221223817	1	1.543353989	349.4788616	0.28823855	0.427520548	309.424533	3.268086873	1.833132202	2.610661843	1.189255323	0	2.07883155	0.287639073	1.268355518	3.486390555	1.752921732	92.08039445	7.298574041	86.03024033	6.057082366	0.845599056	3.918961254	0.906447334	1.295495543	6.785292715	0.647004782	111.4517929	5.490426162	6.847947612	6.399783246	1	2	-3.20E-16	0	1	1	1	0	-3.20E-16	0
CT2022119626	0	1	61	UB	RIRS	41	right	0.772479858	0.427089253	1	2.060882808	786.0973013	0.319074971	0.407946033	696.0014383	3.159133438	2.189355208	2.841207313	1.428952882	0	1.730180556	0.224502072	1.57669374	2.016020737	2.137469101	145.2036989	18.50026917	134.3576909	18.57464743	0.589920839	2.775369452	0.283043689	1.600551094	17.69387863	0.149417073	215.0463493	5.25743673	13.69589522	5.891283867	1	2	-3.20E-16	0	1	1	1	0	-3.20E-16	0
CT2022121665	0	1	53	UB	RIRS	22	right	1.094236864	1.032280828	1	1.922381043	643.3341466	0.471012084	0.660085046	475.6253508	4.314382827	2.36520823	3.521279948	1.346812452	0	2.967570374	0.636132681	1.472868539	2.978033281	2.226674042	85.02100445	6.69461905	80.21546942	5.522010676	0.859841527	4.076103161	0.958586073	1.304106318	6.200345174	0.73815561	104.6095005	5.293322528	6.278162933	5.945983247	1	2	-3.20E-16	0	1	1	1	0	-3.20E-16	0
CT2022121665	0	1	53	UB	RIRS	22	right	1.343722869	0.350048666	1	2.524211318	2039.604473	0.540812059	0.684705477	1507.906269	4.384413986	2.774278402	3.847362533	1.261461977	0	3.122952009	0.628685603	1.68602588	1.939862481	2.65855883	195.9179668	16.44058584	186.3685061	15.22233912	0.684228605	3.661791899	0.352408663	1.237348558	16.44058584	0.240553825	230.6028023	5.364484182	16.15022153	7.033490437	1	2	-3.20E-16	0	1	1	1	0	-3.20E-16	0
CT2022122861	0	2	58	UB	URL	28	left	0.723137086	0.834156026	1	1.764677861	588.3480584	0.288268932	0.395369415	453.4028185	3.09344912	1.967412237	2.702065586	1.296862525	0	1.796586595	0.220197273	1.459609551	2.554954905	1.910631738	117.1368333	14.26650229	109.4946824	12.89438248	0.680511357	2.805993604	0.350082793	1.485426169	11.98527214	0.217613648	162.6462666	4.514101431	6.038126596	8.240204177	1	2	-3.20E-16	0	1	1	1	0	-3.20E-16	0
CT2022122861	0	2	58	UB	URL	28	left	0.583121933	0.998329725	1	1.592267045	299.2385382	0.274703901	0.373998472	230.6043076	2.865032242	1.823423332	2.590712358	1.23756199	0	1.627470253	0.204063033	1.347597428	2.900373273	1.766581335	69.35733548	5.918093279	65.05461189	4.99872592	0.877064798	4.058664955	0.955162435	1.370965146	5.66202276	0.811939886	89.18760549	4.77459522	5.429110537	5.429110537	1	2	-3.20E-16	0	1	1	1	0	-3.20E-16	0
CT2022125619	0	1	42	UB	RIRS	27	left	0.731086615	0.974354932	1	1.700319403	307.5909202	0.310800734	0.439423092	288.7592239	3.253337715	2.01177756	2.880223984	1.31747227	0	1.935865445	0.274543788	1.436436068	2.805542362	1.942345274	71.34703782	7.815021811	65.59702984	6.909283857	0.801707658	3.108793741	0.67940433	1.49568464	5.813429735	0.449944423	98.11246999	4.694197368	6.561253774	6.561253774	1	2	-3.20E-16	0	1	1	1	0	-3.20E-16	0
CT2022125619	0	1	42	UB	RIRS	27	left	0.629967386	1.248671136	1	1.64516346	281.0584364	0.284605231	0.433529392	263.8511433	3.359323644	1.948868127	2.784187754	1.300168445	0	2.059155199	0.287960959	1.411345522	3.469794496	1.873533031	69.4694842	6.328188152	64.46267452	5.330536009	0.867822265	4.031564636	0.857524969	1.389794417	5.813429735	0.756315055	89.58986516	4.571067724	5.769468973	5.769468973	1	2	-3.20E-16	0	1	1	1	0	-3.20E-16	0
CT2022126450	1	1	49	UB	RIRS	83	left	1.31964782	0.989408041	1	2.126804853	715.0906402	0.57567205	0.80190642	715.0906402	5.095265923	2.674117874	4.082590839	1.246883401	0	3.848382522	0.935423823	1.615482541	2.911281042	2.493086958	100	9.433981132	93.41666667	8.013298607	0.745633218	3.00355668	0.761157785	1.42939005	8.246211251	0.37482151	133.5288538	6.099384617	9.219544457	7.280109889	1	2	-3.20E-16	0	1	1	1	0	-3.20E-16	0
CT2022126450	1	1	49	UB	RIRS	83	left	1.995775835	0.537743303	1	2.674867953	6463.382884	0.809631725	1.026460531	6463.382884	5.887559465	3.208116419	4.792780263	1.186426055	0	4.70113341	1.429149015	1.649689403	2.101451131	2.977055919	628	31.96873473	604.9166667	27.85915903	0.520254616	4.882024762	0.387907779	1.099097785	26.2488095	0.175239488	664.8625683	10.80678451	15.13274595	19.92485885	1	2	-3.20E-16	0	1	1	1	0	-3.20E-16	0
CT2023014553	1	1	44	KB	URL	16	right	0.206202256	-0.662044917	1	1.001924566	10692.58783	0.083002122	0.115252183	10692.58783	1.267331095	0.993498102	1.14804561	0.537923341	0	0.729407754	0.019810124	0.793746964	2.989407139	0.983477684	10833	183.6355085	10699.16667	213.0828435	0.332871043	6.591266591	0.076094111	0.659312723	18.35755975	0.030932883	7054.096712	16.21434962	183.1747799	183.4611676	1	2	-3.20E-16	0	1	1	1	0	-3.20E-16	0
CT2023014553	1	1	44	KB	URL	16	right	0.11365415	-2.906927388	1	0.956777043	10601.93856	0.046256912	0.069082313	10601.93856	1.041862491	0.937641874	1.019797216	0.260648616	0	0.781213875	0.010290953	0.85976642	15.59989548	0.932138043	12059	183.8722383	11924.66667	205.4450669	0.327582095	5.587559668	0.101988811	0.646172622	20.59126028	0.027197342	7705.393121	20.95309809	183.3930206	183.0983342	1	2	-3.20E-16	0	1	1	1	0	-3.20E-16	0
CT2023015274	1	1	51	B	RIRS	23	bilateral	0.793815522	0.651351484	1	1.921727577	465.6249103	0.3481032	0.462958731	465.6249103	3.370175948	2.126177367	2.943405304	1.348357651	0	2.021818297	0.296828072	1.434332787	2.334561706	2.055189073	103	17.20465053	93.20833333	17.00137152	0.572150876	1.946229943	0.292919735	1.86418343	17.20465053	0.114474879	173.7574306	4.980037235	6.08276253	11.04536102	1	2	-3.20E-16	0	1	1	1	0	-3.20E-16	0
[truncated: 1,367 more columns]
