# Supplementary material for: Identifying ureteral stent encrustation using machine learning based on CT radiomics features: a bicentric study
Source: Front Med (Lausanne). 2023 Aug 2;10:1202486. doi: 10.3389/fmed.2023.1202486 (PMC10433756; doi:10.3389/fmed.2023.1202486)
Supplement: Supplementary file 5 [file Data_Sheet_5.zip › Supplementary S5/the detail information of all original features in ZPH.csv]

p_ID	label	Sex	Age	EL	Surgery	Indwelling.time	Location	original_firstorder_InterquartileRange	original_firstorder_Skewness	original_firstorder_Uniformity	original_firstorder_Median	original_firstorder_Energy	original_firstorder_RobustMeanAbsoluteDeviation	original_firstorder_MeanAbsoluteDeviation	original_firstorder_TotalEnergy	original_firstorder_Maximum	original_firstorder_RootMeanSquared	original_firstorder_90Percentile	original_firstorder_Minimum	original_firstorder_Entropy	original_firstorder_Range	original_firstorder_Variance	original_firstorder_10Percentile	original_firstorder_Kurtosis	original_firstorder_Mean	original_shape_VoxelVolume	original_shape_Maximum3DDiameter	original_shape_MeshVolume	original_shape_MajorAxisLength	original_shape_Sphericity	original_shape_LeastAxisLength	original_shape_Elongation	original_shape_SurfaceVolumeRatio	original_shape_Maximum2DDiameterSlice	original_shape_Flatness	original_shape_SurfaceArea	original_shape_MinorAxisLength	original_shape_Maximum2DDiameterColumn	original_shape_Maximum2DDiameterRow	original_glcm_JointAverage	original_glcm_SumAverage	original_glcm_JointEntropy	original_glcm_ClusterShade	original_glcm_MaximumProbability	original_glcm_Idmn	original_glcm_JointEnergy	original_glcm_Contrast	original_glcm_DifferenceEntropy	original_glcm_InverseVariance
19621	0	2	62	UB	PCNL	28	right	1.810489548	0.365796845	1	2.103976667	418.7227571	0.731461123	0.874385026	293.1110413	4.015524574	2.48146884	3.749153347	1.003206915	0	3.01231766	0.966511076	1.19705657	1.649510525	2.278415355	47.60083008	16.64331698	41.24238586	17.77818982	0.396787908	0	0.327490636	3.527587288	16.64331698	0	145.4861161	5.822190694	7	10	1	2	-3.20E-16	0	1	1	1	0	-3.20E-16	0
19621	0	2	62	UB	PCNL	28	right	0.953630792	0.746987302	1	1.770890728	87.14045402	0.50873343	0.713746187	60.99938154	3.772310961	2.264047053	3.434457584	1.088137148	0	2.684173814	0.740400024	1.187841463	2.222794627	2.0941607	11.90020752	5.385164807	9.391830444	5.181899763	0.591502126	0	0.779868624	3.875053772	5.385164807	0	36.39384799	4.04120104	4	5	1	2	-3.20E-16	0	1	1	1	0	-3.20E-16	0
34396	1	1	73	U	RIRS	28	left	0.800683477	0.850669505	1	1.1581179	211.7468124	0.352005112	0.463843242	211.7468124	2.651756266	1.485158565	2.302361812	0.722649544	0	1.929106723	0.304187248	0.832163656	2.53064937	1.378952035	96	8.306623863	89.91666667	6.876529389	0.848375759	4.220707642	0.688327645	1.272376993	6.708203933	0.613784571	114.4078979	4.733305282	5.830951895	8.062257748	1	2	-3.20E-16	0	1	1	1	0	-3.20E-16	0
36040	0	2	64	UB	RIRS	27	right	2.171183061	0.254681718	1	2.216135688	532.6041756	0.862482247	1.001021655	372.8294244	4.16647891	2.6300071	3.9823894	0.974224265	0	3.192254645	1.211982062	1.127596441	1.515920076	2.388504822	53.90093994	16.76305461	46.66748047	18.56684614	0.383023678	0	0.360340113	3.506875788	16.76305461	0	163.6570573	6.690379437	6	16	1	2	-3.20E-16	0	1	1	1	0	-3.20E-16	0
36040	0	2	64	UB	RIRS	27	right	1.7098175	0.546860997	1	2.115501671	104.9729832	0.666483851	0.831545022	73.48236968	4.10433949	2.350509276	3.396617743	1.055391383	0	3.048948106	0.942896278	1.113267345	2.039530717	2.140560108	13.30023193	5.385164807	10.61685181	5.263157895	0.572546347	0	0.871779789	3.843039877	5.385164807	0	40.80098486	4.588314677	5	5	1	2	-3.20E-16	0	1	1	1	0	-3.20E-16	0
38456	1	2	67	B	RIRS	25	right	2.216812955	-0.055044055	1	3.376524222	807.3932742	0.982908534	1.241331867	968.8817849	5.58365111	3.608666258	5.250393557	0.968991725	0	4.614659386	2.024258385	1.317492191	1.729756911	3.316355497	74.40075684	15.5241747	63.2006429	16.74067591	0.51570016	0	0.392012636	2.354216285	15.5241747	0	148.7879828	6.562556495	7	14	1	2	-3.20E-16	0	1	1	1	0	-3.20E-16	0
47401	0	2	35	UB	URL	25	left	0.982041525	0.983909713	1	1.716605286	88.36589218	0.460898645	0.618091444	61.85180978	3.608552295	2.05131656	3.205511884	1.120612165	0	2.48794013	0.609156734	1.182823633	2.711405866	1.89703529	14.69897461	5.830951895	11.84084066	5.617789656	0.560349998	0	0.838881204	3.786435567	5.830951895	0	44.8345802	4.712658153	5	5	1	2	-3.20E-16	0	1	1	1	0	-3.20E-16	0
47401	0	2	35	UB	URL	25	left	1.398696732	0.001814265	1	2.542821947	366.8550476	0.591995684	0.725736732	256.7806205	3.807353447	2.60645583	3.539083121	1.144755757	0	2.662597691	0.638490416	1.453803109	1.625888887	2.480951748	37.79736328	13.60147051	32.83937581	14.50421506	0.428555949	0	0.33774921	3.52380309	13.60147051	0	115.719494	4.898787175	7	7	1	2	-3.20E-16	0	1	1	1	0	-3.20E-16	0
64243	0	1	40	UB	RIRS	26	right	0.977499491	0.898556375	1	1.27073745	54.47337092	0.421671896	0.553689983	43.57886298	3.129055826	1.693227546	2.564814347	0.89083351	0	2.238222317	0.426148278	0.938691645	2.704168401	1.562328789	15.20005798	5.830951895	11.93337886	5.544698234	0.610179514	0	0.774739226	3.468209783	5.830951895	0	41.38746129	4.295695217	4	5	1	2	-3.20E-16	0	1	1	1	0	-3.20E-16	0
64243	0	1	40	UB	RIRS	26	right	0.729909175	0.548129194	1	1.434146209	190.271425	0.328953668	0.406623682	152.2177207	2.499674831	1.637033667	2.338229028	0.927289547	0	1.572385284	0.216370058	1.075506013	2.035100932	1.569556997	56.80021667	15.8113883	49.33352153	16.75821615	0.422940817	0	0.393900016	3.117624597	15.8113883	0	153.8034002	6.601061616	15	6	1	2	-3.20E-16	0	1	1	1	0	-3.20E-16	0
102056	0	1	51	UB	PCNL	31	right	0.997460402	1.036611882	1	1.62010795	94.00642876	0.529335468	0.721593707	65.80564767	3.887412919	2.168022472	3.312755195	1.114155596	0	2.773257324	0.770192617	1.186552827	2.752610366	1.982455251	14.00024414	5.830951895	11.14186096	5.312338211	0.563190631	0	0.929443053	3.844525906	5.830951895	0	42.83517311	4.937515846	5	5	1	2	-3.20E-16	0	1	1	1	0	-3.20E-16	0
102056	0	1	51	UB	PCNL	31	right	1.689511711	0.151343472	1	2.352848915	351.12121	0.628895004	0.767160884	245.7891332	3.789812801	2.549949927	3.628364329	0.941574595	0	2.848238206	0.753609103	1.3769037	1.632375147	2.397631233	37.80065918	13.89244399	32.49223328	14.81186299	0.425274304	0	0.324292092	3.563595986	13.89244399	0	115.7891921	4.803370038	8	6	1	2	-3.20E-16	0	1	1	1	0	-3.20E-16	0
103934	0	1	48	UB	URL	27	right	1.048694216	1.150113287	1	1.19202595	84.49516458	0.441687807	0.646884434	59.14764664	3.733698575	1.838425028	2.799729835	0.92451133	0	2.809187245	0.600630861	1.034751898	3.207998751	1.667085997	17.50030518	6.708203933	14.29191589	6.471611266	0.534575135	0	0.767617269	3.727736619	6.708203933	0	53.27649824	4.967720566	6	5	1	2	-3.20E-16	0	1	1	1	0	-3.20E-16	0
103934	0	1	48	UB	URL	27	right	1.329849503	0.476362954	1	1.778433774	319.1590499	0.509198926	0.631607187	223.4152309	3.369020156	2.062875178	3.018943061	1.025057598	0	2.343962557	0.516365908	1.115959591	1.813052526	1.933672178	52.50091553	16.1245155	46.14247131	16.8145892	0.391920262	0	0.363762655	3.440219267	16.1245155	0	158.7402188	6.116519614	12	7	1	2	-3.20E-16	0	1	1	1	0	-3.20E-16	0
152937	0	2	52	UB	URL	28	left	0.939951795	0.972390714	1	1.19180782	48.36848425	0.374241797	0.503745919	38.69493501	2.738953979	1.595528031	2.267900794	0.953701885	0	1.785252093	0.338369304	0.983883248	2.51210045	1.485712083	15.20005798	5.830951895	11.93337886	5.544698234	0.610179514	0	0.774739226	3.468209783	5.830951895	0	41.38746129	4.295695217	5	4	1	2	-3.20E-16	0	1	1	1	0	-3.20E-16	0
152937	0	2	52	UB	URL	28	left	0.440383471	0.962977443	1	1.189434319	64.46580973	0.183088956	0.261137957	51.57284452	2.069385805	1.357158899	1.763681176	0.982595558	0	1.086790247	0.095500614	1.034438235	2.777594896	1.321506589	28.00010681	9.433981132	23.53342311	9.383482791	0.519491936	0	0.523389505	3.248455682	9.433981132	0	76.44728201	4.91121641	7	6	1	2	-3.20E-16	0	1	1	1	0	-3.20E-16	0
197595	0	1	42	UB	RIRS	28	right	1.181944088	0.825635116	1	1.519764549	71.79535147	0.45734835	0.623500519	50.2532404	3.430128587	1.943888554	2.826647161	0.941175193	0	2.488953395	0.531245075	1.108548403	2.442689829	1.802070374	13.29907227	5.830951895	10.44093831	5.402879274	0.565738476	0	0.835151256	3.911006748	5.830951895	0	40.8345802	4.512221413	5	5	1	2	-3.20E-16	0	1	1	1	0	-3.20E-16	0
197595	0	1	42	UB	RIRS	28	right	1.564159616	0.423963615	1	1.848433629	341.1184528	0.617875344	0.757061273	238.7662608	3.714997605	2.256395398	3.412946704	0.939763807	0	2.775233798	0.734674603	1.134207382	1.771641795	2.087257911	46.89672852	16.1245155	40.88881429	16.68877141	0.403357348	0	0.321067652	3.480107395	16.1245155	0	142.297465	5.358224652	6	10	1	2	-3.20E-16	0	1	1	1	0	-3.20E-16	0
257702	0	1	56	UB	PCNL	33	right	1.224118035	0.977184423	1	1.513003921	101.0644433	0.531359718	0.790225346	70.74634403	4.053690802	2.143324132	3.360032977	1.010663383	0	3.043027419	0.892171745	1.047687265	2.710094923	1.923971566	15.40026855	6.32455532	12.36688232	6.260276622	0.547427342	0	0.752587848	3.820066266	6.32455532	0	47.24230999	4.711408108	5	6	1	2	-3.20E-16	0	1	1	1	0	-3.20E-16	0
257702	0	1	56	UB	PCNL	33	right	1.884415553	0.336793414	1	2.138688273	441.6616372	0.724075965	0.861835038	309.1685374	3.986090632	2.49411035	3.74407387	1.011130916	0	2.974959716	0.943659245	1.201543798	1.660225762	2.297156328	49.7008667	16.1245155	43.69242859	15.73263266	0.398158645	0	0.379533027	3.448465723	16.1245155	0	150.6718423	5.971053689	7	10	1	2	-3.20E-16	0	1	1	1	0	-3.20E-16	0
276931	1	2	71	B	RIRS	28	left	2.751636973	-0.072494092	1	3.737422043	928.2875351	1.066658797	1.282502509	649.755948	5.884554444	4.035560213	5.641976204	1.262370442	0	4.622184002	2.085847102	1.841042973	1.603144776	3.768275352	39.8972168	15.29705854	34.06429036	15.70274101	0.415643466	0	0.326317459	3.589192222	15.29705854	0	122.263286	5.124078545	13	5	1	2	-3.20E-16	0	1	1	1	0	-3.20E-16	0
331046	0	1	54	UB	RIRS	28	left	0.673270789	1.200701742	1	1.624536061	70.7136512	0.340844962	0.50548539	49.50041904	3.236994241	1.929189238	2.896193662	1.283588666	0	1.953405575	0.37908264	1.309634699	3.020950265	1.828302074	13.30023193	5.830951895	10.61685181	5.492751964	0.572546347	0	0.794122997	3.843039877	5.830951895	0	40.80098486	4.361920651	5	5	1	2	-3.20E-16	0	1	1	1	0	-3.20E-16	0
331046	0	1	54	UB	RIRS	28	left	0.975182321	0.993877697	1	1.669837554	107.7003118	0.392331271	0.552276828	75.39153299	3.562376571	2.035268947	2.955961835	1.290278738	0	2.272097833	0.427917917	1.329011242	2.724498624	1.927278332	18.20031738	7.211102551	14.9919281	6.789278464	0.531922787	0	0.708837898	3.687084	7.211102551	0	55.27649824	4.812497877	6	5	1	2	-3.20E-16	0	1	1	1	0	-3.20E-16	0
372366	0	1	57	UB	PCNL	31	right	1.268894333	0.44267552	1	1.839484366	169.0304807	0.53270299	0.676629407	118.3233998	3.581342822	2.229682652	3.2516652	0.967899329	0	2.613443493	0.574534082	1.26004597	1.816699222	2.096890709	23.80041504	9.848857802	20.0670166	9.675581662	0.487567887	0	0.465265964	3.64995991	9.848857802	0	73.2438061	4.501718831	7	5	1	2	-3.20E-16	0	1	1	1	0	-3.20E-16	0
372366	0	1	57	UB	PCNL	31	right	1.018298692	0.741901409	1	1.907841554	81.91276284	0.451090844	0.675045956	57.3399339	3.627367217	2.336846348	3.498690245	1.207883642	0	2.419483575	0.655580137	1.348695282	2.058643275	2.192092771	10.50018311	5	7.99180603	4.618802154	0.60368987	0	0.871779789	4.006716285	5	0	32.02089937	4.026578365	4	4	1	2	-3.20E-16	0	1	1	1	0	-3.20E-16	0
381559	1	2	33	U	RIRS	26	right	1.426196397	0.514563747	1	2.329557678	613.0043156	0.568391233	0.76553065	613.0043156	4.551801694	2.669823432	4.050944749	1.148589448	0	3.403212246	0.857154029	1.440116436	2.239569616	2.50415717	86	8.774964387	80.04166667	7.177577676	0.789067314	2.937113073	0.808545549	1.422104017	7.280109889	0.409206728	113.8275757	5.803398485	7.280109889	8.246211251	1	2	-3.20E-16	0	1	1	1	0	-3.20E-16	0
393485	0	1	48	UB	RIRS	30	right	1.483389327	0.840576231	1	1.509948995	89.43886642	0.579451176	0.764495597	62.60829828	3.831659606	2.169633324	3.150086176	1.061835129	0	2.769824477	0.785005437	1.149463026	2.355964134	1.980480579	13.30023193	5.385164807	10.61685181	5.191085476	0.572546347	0	0.886670294	3.843039877	5.385164807	0	40.80098486	4.602781286	5	5	1	2	-3.20E-16	0	1	1	1	0	-3.20E-16	0
393485	0	1	48	UB	RIRS	30	right	1.395109994	-0.067459916	1	2.57661578	350.2888769	0.570656118	0.715807656	245.2064898	3.769210671	2.595443037	3.532608972	1.146407304	0	2.622803367	0.653804065	1.341096613	1.668039044	2.466276645	36.40063477	14.4222051	30.74220276	15.38770227	0.425689059	0	0.319308229	3.626435648	14.4222051	0	111.48462	4.913419959	10	5	1	2	-3.20E-16	0	1	1	1	0	-3.20E-16	0
419534	0	1	54	UB	URL	27	right	1.017012922	1.054895887	1	1.325461196	97.32620036	0.512443498	0.733183947	68.123588	3.706740462	1.973080843	3.464421677	0.870014266	0	2.836726196	0.807630265	0.989299735	2.789397479	1.756535724	17.4987793	6.32455532	14.46565755	6.234485421	0.535500915	0	0.83463768	3.706333662	6.32455532	0	53.61455352	5.203536445	6	6	1	2	-3.20E-16	0	1	1	1	0	-3.20E-16	0
419534	0	1	54	UB	URL	27	right	1.371158004	0.536102079	1	1.80679223	112.6122116	0.492627817	0.649125803	78.8230495	3.426295195	2.166142997	3.159241379	1.148677579	0	2.277617616	0.553239685	1.251493467	1.919089109	2.034437465	16.79882813	6.708203933	13.76570638	6.532502647	0.542075734	0	0.706013272	3.722413869	6.708203933	0	51.24165635	4.612033566	6	5	1	2	-3.20E-16	0	1	1	1	0	-3.20E-16	0
427495	0	1	49	UB	PCNL	31	left	1.575767756	0.766254423	1	1.472920758	175.7666404	0.632485119	0.812142121	123.0387939	3.981894518	2.179552647	3.414245864	0.965946684	0	3.015947834	0.856279557	1.114615661	2.156526252	1.973365193	25.90045166	9.486832981	21.99205017	9.399813765	0.483371167	0	0.526794773	3.570931154	9.486832981	0	78.53209711	4.951772755	5	9	1	2	-3.20E-16	0	1	1	1	0	-3.20E-16	0
427495	0	1	49	UB	PCNL	31	left	1.348183299	1.05070025	1	1.323086451	93.09983411	0.501546299	0.693688127	65.17102035	3.749304787	1.969558264	2.806289639	1.062494586	0	2.686810201	0.673403944	1.113039331	2.900432588	1.790462457	16.80029297	6.32455532	13.76690674	6.198117994	0.54210033	0	0.790397906	3.722136785	6.32455532	0	51.24230999	4.898979486	5	6	1	2	-3.20E-16	0	1	1	1	0	-3.20E-16	0
500656	1	2	58	B	RIRS	29	right	3.054184883	0.500606811	1	2.936668207	2866.055909	1.161378618	1.469712458	2866.055909	7.186926767	3.863596061	6.04541276	1.049688769	0	6.137237998	2.871832737	1.583431405	1.960883749	3.472109127	192	13.74772708	182.5416667	12.15720831	0.683554013	3.143755659	0.634436948	1.247165102	12.64911064	0.258591905	227.6595963	7.712982139	11.18033989	13.03840481	1	2	-3.20E-16	0	1	1	1	0	-3.20E-16	0
693132	0	2	45	UB	RIRS	31	right	0.606593883	1.312065553	1	1.155368025	70.21019962	0.322453133	0.476601684	56.1678383	3.043910689	1.583511013	2.449536084	0.965452324	0	2.078458366	0.341422136	1.034487354	3.444180703	1.471762546	22.39987183	7.071067812	18.73322614	6.861179165	0.56042539	0	0.754541255	3.249092903	7.071067812	0	60.8659921	5.177042736	5	7	1	2	-3.20E-16	0	1	1	1	0	-3.20E-16	0
693132	0	2	45	UB	RIRS	31	right	1.136173088	0.586210473	1	1.467433252	202.9821337	0.406145737	0.507217564	162.3847778	2.77903244	1.767145171	2.563147732	0.999017081	0	1.780015359	0.331262455	1.097135334	1.863464047	1.670790113	51.99970245	14.4222051	45.73307165	14.78412521	0.441373163	0	0.391399693	3.063854083	14.4222051	0	140.1194583	5.78650207	10	6	1	2	-3.20E-16	0	1	1	1	0	-3.20E-16	0
713757	0	1	59	UB	PCNL	30	right	0.865927344	1.085534918	1	1.088239827	46.59298504	0.372989642	0.51503901	37.27524118	2.850987681	1.489534684	2.07787192	0.776112019	0	2.074875662	0.361889072	0.850950447	2.971060801	1.362653478	16.80038452	5.385164807	13.73364766	5.089672082	0.60560547	0	1	3.33451264	5.385164807	0	45.79502174	5.089672082	5	5	1	2	-3.20E-16	0	1	1	1	0	-3.20E-16	0
713757	0	1	59	UB	PCNL	30	right	0.769847765	0.685242371	1	1.273894926	104.4920519	0.320582075	0.415075738	83.59555486	2.414091362	1.507171638	2.20002848	0.850127326	0	1.563964036	0.230900364	0.932459681	2.092037808	1.428518807	36.80084229	13.60147051	30.93404134	13.21267121	0.473513319	0	0.343396098	3.253416799	13.60147051	0	100.6413298	4.537179732	10	5	1	2	-3.20E-16	0	1	1	1	0	-3.20E-16	0
750397	0	1	42	UB	PCNL	31	left	2.800550086	0.851616308	1	2.104537226	204.4444242	1.112701809	1.491534886	143.1135926	6.570864685	3.370166697	5.250588495	1.184203655	0	5.38666103	2.997542089	1.267035046	2.43857645	2.891449719	12.60021973	5.385164807	9.9168396	5.258737585	0.580877818	0	0.811744154	3.875028516	5.385164807	0	38.42803624	4.268749492	4	5	1	2	-3.20E-16	0	1	1	1	0	-3.20E-16	0
750397	0	1	42	UB	PCNL	31	left	2.583433001	0.312210484	1	2.579399499	976.4224725	1.017167266	1.215382439	683.50765	5.368617766	3.293803058	4.978907822	0.871144061	0	4.497473704	1.84143245	1.400400057	1.685009443	3.001284081	63.00109863	22.84731932	54.71762085	23.65367009	0.362834441	0	0.225320041	3.510749839	22.84731932	0	192.0998786	5.329645918	13	6	1	2	-3.20E-16	0	1	1	1	0	-3.20E-16	0
774328	0	1	32	UB	URL	29	left	0.619946359	0.40943712	1	1.211540635	71.80498699	0.264551899	0.326431186	57.44311306	2.006187488	1.35689112	1.836034914	0.794045024	0	1.212142463	0.135468177	0.879447246	1.80806802	1.306018888	31.19952393	11.40175425	26.33293152	11.75769284	0.498150906	0	0.374409328	3.263048005	11.40175425	0	85.92561965	4.402189874	7	6	1	2	-3.20E-16	0	1	1	1	0	-3.20E-16	0
774328	0	1	32	UB	URL	29	left	0.619691448	0.979149718	1	1.045150388	31.96380933	0.277874937	0.380513769	25.57065728	2.255605263	1.332579148	1.918188683	0.852636275	0	1.402968988	0.193067055	0.868418974	2.686575677	1.258054104	14.39978027	5.830951895	11.13316345	5.086400657	0.605125212	0	0.922771866	3.579035572	5.830951895	0	39.84598803	4.693587426	5	5	1	2	-3.20E-16	0	1	1	1	0	-3.20E-16	0
795606	0	2	49	UB	PCNL	30	left	1.05891459	1.043463075	1	1.798915324	121.8988963	0.474643099	0.731406685	85.33071545	4.118231791	2.302162465	3.596235568	1.229753765	0	2.888478026	0.787559221	1.326784002	2.881811362	2.124239345	16.10028076	6.32455532	13.06689453	6.340256581	0.54482952	0	0.725171513	3.768478414	6.32455532	0	49.24230999	4.597773459	6	5	1	2	-3.20E-16	0	1	1	1	0	-3.20E-16	0
795606	0	2	49	UB	PCNL	30	left	1.363675962	0.518465651	1	2.043633874	322.6376828	0.561102927	0.712033124	225.8503164	3.846956859	2.422011496	3.560470886	1.157094841	0	2.689862018	0.670303499	1.395263335	1.892594177	2.279437691	38.50067139	12.36931688	33.89225769	11.7942274	0.431846152	0	0.514832105	3.460362291	12.36931688	0	117.2794905	6.072046915	10	7	1	2	-3.20E-16	0	1	1	1	0	-3.20E-16	0
828325	1	2	33	UB	URL	27	right	1.607906948	0.477154882	1	2.317278664	2547.264075	0.637917142	0.830193232	2547.264075	4.637842863	2.709394519	4.096862906	0.941305679	0	3.696537184	0.958256235	1.417544413	2.075027159	2.526373374	347	20.22374842	334.625	17.73870054	0.667050056	4.133233646	0.426300931	1.044254219	20.22374842	0.233006563	349.4335679	7.562024559	20.02498439	9	1	2	-3.20E-16	0	1	1	1	0	-3.20E-16	0
828325	1	2	33	UB	URL	27	right	1.569552072	0.69382786	1	2.138539819	525.7804944	0.689366105	0.920252183	525.7804944	4.703663366	2.702315094	4.254655146	1.130290439	0	3.573372927	1.172964516	1.34310531	2.164968225	2.475791257	72	8.306623863	66.08333333	7.227649911	0.804822832	3.093726262	0.628819261	1.486231707	7.280109889	0.428040414	98.21514531	4.544885473	5.385164807	8.246211251	1	2	-3.20E-16	0	1	1	1	0	-3.20E-16	0
881858	0	1	37	UB	RIRS	26	left	1.107092826	0.337666179	1	1.967791397	196.6122509	0.452528425	0.557266972	137.6309757	3.217506786	2.245292802	3.085791921	1.145114708	0	2.072392078	0.3956698	1.415365275	1.735093685	2.155381629	27.30047607	10.44030651	22.69206238	11.27131817	0.466770452	0	0.403985021	3.659508658	10.44030651	0	83.04179873	4.553443707	10	4	1	2	-3.20E-16	0	1	1	1	0	-3.20E-16	0
881858	0	1	37	UB	RIRS	26	left	1.396618328	0.885354621	1	1.419813876	97.43875601	0.540516407	0.774384156	68.20831865	4.011795722	2.104527112	3.342434744	0.945149621	0	3.066646102	0.824371	1.067749277	2.519361623	1.898595103	15.40026855	6.08276253	12.71688843	5.752469825	0.558516415	0	0.84337934	3.709550001	6.08276253	0	47.17393348	4.851514205	5	6	1	2	-3.20E-16	0	1	1	1	0	-3.20E-16	0
904999	0	1	42	UB	PCNL	36	left	1.263145722	0.799909618	1	1.385957492	71.94545479	0.570700884	0.723812872	50.36269659	3.570247946	1.945919547	3.112320193	0.838280929	0	2.731967017	0.688409745	1.009034465	2.325619636	1.760168497	13.30023193	6.08276253	10.79185486	5.674920441	0.574054674	0	0.750603237	3.812110687	6.08276253	0	41.13974523	4.259613651	6	5	1	2	-3.20E-16	0	1	1	1	0	-3.20E-16	0
904999	0	1	42	UB	PCNL	36	left	1.526604849	0.438660729	1	1.609920756	307.6462782	0.607884422	0.746698396	215.3561502	3.348282322	2.038965948	3.147511865	0.698757879	0	2.649524443	0.721212459	0.897664999	1.767822125	1.853690826	51.80090332	16.1245155	45.61746216	17.08533898	0.393055129	0	0.344185574	3.443395835	16.1245155	0	157.0789792	5.880527199	10	7	1	2	-3.20E-16	0	1	1	1	0	-3.20E-16	0
947064	1	1	37	B	PCNL	33	left	2.320840921	0.698963255	1	2.720562512	7863.215216	0.9579509	1.266195696	7863.215216	7.017188151	3.502442922	5.450169182	0.965451071	0	6.05173708	2.244883367	1.538557591	2.379131731	3.165789484	641	20.24845673	623.7083333	20.03503186	0.638901116	6.705632898	0.447904101	0.88591073	20.22374842	0.334695395	552.549905	8.973772926	20.02498439	10.81665383	1	2	-3.20E-16	0	1	1	1	0	-3.20E-16	0
985253	0	1	67	UB	RIRS	36	left	1.227602414	-0.131273738	1	2.365827338	337.4556109	0.488081558	0.585220286	337.4556109	3.337278114	2.499835591	3.214449542	1.021936777	0	2.315341338	0.418750691	1.579419163	1.707122308	2.414627774	54	14.86606875	46.16666667	15.30967227	0.502790267	0	0.302123657	2.681149863	14.86606875	0	123.779752	4.625414171	9	6	1	2	-3.20E-16	0	1	1	1	0	-3.20E-16	0
985253	0	1	67	UB	RIRS	36	left	1.195273081	0.705764863	1	2.056285539	85.72733561	0.486063708	0.657862291	85.72733561	3.572848869	2.390639184	3.511138689	1.402755693	0	2.170093177	0.613929877	1.491732581	1.912981178	2.258589345	15	5	11.41666667	4.618802154	0.708526271	0	0.871779789	3.031203262	5	0	34.60623724	4.026578365	4	4	1	2	-3.20E-16	0	1	1	1	0	-3.20E-16	0
1125028	0	1	52	UB	PCNL	29	right	3.151258571	0.300447942	1	2.929688465	798.9411864	1.177580266	1.436128739	247192.4226	5.977111242	3.505909706	5.53300389	0.87207013	0	5.105041112	2.657195653	1.187568413	1.660489657	3.103901934	20111.00159	309.7359765	17532.66805	16.13368508	0.275000875	0	0.33338769	0.676914856	15.26433752	0	11868.12347	5.378771991	309.4404225	309.5034331	1	2	-3.20E-16	0	1	1	1	0	-3.20E-16	0
1125028	0	1	52	UB	PCNL	29	right	1.730599661	1.261486055	1	1.654985864	191.0941525	0.760801058	1.153603731	59124.53544	5.73569835	2.660368622	4.843297198	0.988572505	0	4.747125845	2.027463944	1.094322559	3.363108829	2.247242145	8353.800659	309.4549646	7013.06722	6.720680652	0.317753457	0	0.751443	0.795105041	6.708203933	0	5576.125098	5.050208432	309.4404225	309.4404225	1	2	-3.20E-16	0	1	1	1	0	-3.20E-16	0
1181785	0	1	43	UB	URL	25	right	0.874783918	1.023126113	1	1.698391359	97.67688681	0.403119783	0.613854082	6290.393896	3.619165861	2.060781688	3.16728993	1.092898479	0	2.526267382	0.580822215	1.239189574	2.840175208	1.914679856	1481.200562	64.59383209	1202.133789	5.405311398	0.508064439	0	0.991683847	0.895188288	5.830951895	0	1076.136088	5.360360003	64.52412839	64.52412839	1	2	-3.20E-16	0	1	1	1	0	-3.20E-16	0
1181785	0	1	43	UB	URL	25	right	1.47282785	0.419817022	1	2.007634412	327.4004469	0.542111916	0.679153917	21084.59677	3.542490718	2.279656222	3.312799249	1.065135855	0	2.477354863	0.605975813	1.274490001	1.781830232	2.142628451	4057.201538	65.60764547	3568.834686	14.23944328	0.508610418	0	0.408430478	0.622190528	13.41640787	0	2220.49514	5.815822633	65.0258652	64.6789235	1	2	-3.20E-16	0	1	1	1	0	-3.20E-16	0
1191943	1	2	70	B	URL	27	right	4.218275668	0.511897884	1	3.285364824	3079.455737	1.694117598	2.010818193	3079.455737	8.12977173	4.723864588	7.61532687	1.312421126	0	6.817350605	5.038585943	1.800902494	1.685661196	4.156478161	138	12.64911064	129.9583333	10.83197363	0.7061658	3.016775778	0.576060699	1.351998054	12.64911064	0.278506566	175.7034138	6.239874303	12	7.071067812	1	2	-3.20E-16	0	1	1	1	0	-3.20E-16	0
1216138	0	2	36	UB	RIRS	32	left	2.116538874	0.272484954	1	2.437033978	418.7833036	0.787716766	0.9530564	293.1534246	4.463601414	2.759391578	4.110354092	1.005460602	0	3.458140813	1.182112711	1.263092883	1.64403719	2.536164264	38.50067139	14.56021978	33.01724243	14.96450453	0.42376333	0	0.327752784	3.557245338	14.56021978	0	117.4504317	4.90465802	5	12	1	2	-3.20E-16	0	1	1	1	0	-3.20E-16	0
1216138	0	2	36	UB	RIRS	32	left	1.599865751	0.817582349	1	1.874441944	98.03507755	0.637926543	0.777596086	68.625751	4.341546741	2.333750886	3.255049801	1.289109689	0	3.052437052	0.831320176	1.316367838	2.565876793	2.148272101	12.60021973	5.385164807	9.9168396	5.031134369	0.575294517	0	0.914238082	3.912636125	5.385164807	0	38.80098486	4.599654636	5	5	1	2	-3.20E-16	0	1	1	1	0	-3.20E-16	0
1239793	1	1	60	B	RIRS	35	bilateral	2.846490187	0.754416287	1	1.987522728	232.2229289	1.045174415	1.404692147	162.558885	6.07493969	2.988586809	4.557516856	0.595611882	0	5.479327809	2.690909746	0.818310197	2.383231282	2.498147587	18.20031738	6.708203933	14.9919281	6.510418042	0.531922787	0	0.77125066	3.687084	6.708203933	0	55.27649824	5.021164214	5	6	1	2	-3.20E-16	0	1	1	1	0	-3.20E-16	0
1239793	1	1	60	B	RIRS	35	bilateral	2.458014759	0.47663452	1	2.208627787	329.2168556	0.97351677	1.274838361	230.4558177	5.518441183	3.207495399	5.108864587	1.005761953	0	4.512679229	2.022088699	1.330619511	1.827672213	2.875054441	22.40039063	7.615773106	18.66699219	7.439264401	0.502278776	0	0.740859711	3.629508757	7.615773106	0	67.75201161	5.511451276	7	5	1	2	-3.20E-16	0	1	1	1	0	-3.20E-16	0
1263242	1	2	26	B	RIRS	33	right	1.541196272	0.391311843	1	2.235271338	1992.685899	0.640078372	0.785004858	1992.685899	4.280653603	2.531274414	3.731568048	1.093173526	0	3.187480077	0.806304295	1.313922517	1.876373706	2.366652882	311	20.63976744	298.0416667	19.48629701	0.608844814	2.996109969	0.416471078	1.189100382	20.61552813	0.153754711	354.4014598	8.115479118	10.19803903	19.02629759	1	2	-3.20E-16	0	1	1	1	0	-3.20E-16	0
1292864	1	2	49	B	RIRS	28	left	3.25441445	0.080650064	1	3.49387624	1036.450648	1.267970722	1.491670874	1036.450648	6.248611662	4.0242442	5.735464803	1.360919479	0	4.887692183	2.692391302	1.56282632	1.474965223	3.674527191	64	15.62049935	55.66666667	16.96476371	0.485418703	0	0.325066397	2.609171023	15.62049935	0	145.2438536	5.51467461	8	8	1	2	-3.20E-16	0	1	1	1	0	-3.20E-16	0
1311722	1	2	52	U	RIRS	30	left	0.970244453	1.010321789	1	1.962780704	515.8003673	0.487541419	0.684637611	515.8003673	4.499967846	2.421026189	3.525953929	1.237912129	0	3.262055718	0.700676288	1.470589234	2.975126435	2.271715546	88	8.306623863	81.45833333	6.996837841	0.803872798	3.236698678	0.802249524	1.387772523	8.062257748	0.462594496	113.0456368	5.613209825	7.280109889	6.32455532	1	2	-3.20E-16	0	1	1	1	0	-3.20E-16	0
1336560	0	2	49	UB	RIRS	28	left	1.200725719	0.89519519	1	1.342802548	73.57669052	0.541199191	0.691311	51.50458152	3.740640243	1.918028813	2.877920201	0.794913365	0	2.945726878	0.658273036	1.002261725	2.72510093	1.737976263	14.00024414	5.385164807	11.31686401	5.215361924	0.569527143	0	0.919558718	3.782053474	5.385164807	0	42.80098486	4.795831523	5	5	1	2	-3.20E-16	0	1	1	1	0	-3.20E-16	0
1336560	0	2	49	UB	RIRS	28	left	1.55641956	0.600879164	1	1.499657589	311.060704	0.668285727	0.8111675	217.7462899	3.599158518	2.12323483	3.414919748	0.847518158	0	2.75164036	0.832855367	0.984977483	1.853018714	1.917099574	48.30084229	15.65247584	42.29240417	15.82092227	0.400232446	0	0.366266668	3.468042198	15.65247584	0	146.6718423	5.79467649	7	10	1	2	-3.20E-16	0	1	1	1	0	-3.20E-16	0
1339207	1	1	55	U	RIRS	26	left	1.82577823	1.126398827	1	1.873317257	439.7230065	0.825384025	1.202231252	439.7230065	6.020653598	2.827536694	5.112837784	0.932838645	0	5.087814953	2.171657446	1.048521958	3.124803241	2.413152774	55	7.681145748	49.75	7.389950428	0.783568888	1.998049809	0.642956122	1.678066803	7.615773106	0.270373912	83.48382346	4.75141387	6.08276253	6.08276253	1	2	-3.20E-16	0	1	1	1	0	-3.20E-16	0
1457974	0	2	62	UB	PCNL	28	left	1.132907735	0.884077828	1	1.454369022	90.33111579	0.594037581	0.731009226	63.22737036	3.944886006	2.074001375	3.12124587	1.046610085	0	2.898275921	0.707149871	1.14077108	2.589186766	1.895872315	14.69897461	5.385164807	12.01582845	5.089672082	0.56628888	0	1	3.728448805	5.385164807	0	44.80040123	5.089672082	5	5	1	2	-3.20E-16	0	1	1	1	0	-3.20E-16	0
1457974	0	2	62	UB	PCNL	28	left	1.436461942	0.06536543	1	2.156474597	313.8884195	0.601493992	0.734737632	219.7065671	3.505040286	2.34666026	3.32227639	0.882417882	0	2.622622404	0.664946221	1.198692888	1.651183768	2.20042454	39.8972168	15.03329638	34.06429036	15.48359363	0.419481663	0	0.3108293	3.556351628	15.03329638	0	121.1445945	4.812754575	15	5	1	2	-3.20E-16	0	1	1	1	0	-3.20E-16	0
1512162	0	1	39	UB	PCNL	28	right	1.157079476	1.081937004	1	1.467881185	98.7471804	0.454593174	0.692237315	69.12423169	3.865202299	2.028414615	3.176958333	1.078994998	0	2.786207301	0.690892574	1.136883941	2.825167879	1.850290052	16.80029297	6.403124237	13.59190369	5.773502692	0.541073481	0	0.912870929	3.745137604	6.403124237	0	50.90354961	5.270462767	5	5	1	2	-3.20E-16	0	1	1	1	0	-3.20E-16	0
1512162	0	1	39	UB	PCNL	28	right	1.395406351	0.816900077	1	1.473054893	146.8379306	0.550266184	0.741686382	102.7883439	3.834619388	2.109415621	3.317444615	0.908488742	0	2.926130646	0.749257433	1.152508874	2.258502644	1.923636356	23.10040283	9.219544457	19.01699829	9.103271794	0.488256664	0	0.515299375	3.710695257	9.219544457	0	70.56628536	4.690910269	5	9	1	2	-3.20E-16	0	1	1	1	0	-3.20E-16	0
1542879	0	2	66	UB	URL	25	left	1.234694772	1.078217444	1	1.584164205	106.4593311	0.488218652	0.741519896	74.52283134	4.128505153	2.199786468	3.354124019	1.24459985	0	2.883905304	0.789924299	1.250884547	2.890659731	2.012246557	15.40026855	6.08276253	12.54188538	5.684918356	0.552979826	0	0.864340762	3.76403709	6.08276253	0	47.20812173	4.913706666	5	6	1	2	-3.20E-16	0	1	1	1	0	-3.20E-16	0
1542879	0	2	66	UB	URL	25	left	1.354380825	0.339830162	1	2.117007163	285.8622625	0.557238482	0.672083637	200.1070733	3.608450872	2.367518195	3.409106914	1.217359025	0	2.391091847	0.593543655	1.305717065	1.73896428	2.238660034	35.70062256	12.36931688	30.91720581	12.16995737	0.440295685	0	0.446463429	3.4995023	12.36931688	0	108.1948328	5.433440896	11	6	1	2	-3.20E-16	0	1	1	1	0	-3.20E-16	0
1573203	0	1	39	UB	PCNL	28	right	0.68506526	0.118287665	1	1.400800038	69.78074236	0.291110593	0.379414007	87.22592795	2.086777532	1.432611174	2.02715243	0.693635617	0	1.393141915	0.194819821	0.798277637	1.799595545	1.362921478	42.5	10.81665383	34.89583333	11.53367329	0.611002633	0	0.336285408	2.422050447	10.81665383	0	84.51946872	3.878606021	5	6	1	2	-3.20E-16	0	1	1	1	0	-3.20E-16	0
1573203	0	1	39	UB	PCNL	28	right	1.030143701	0.49951349	1	1.184480584	33.98959038	0.410154785	0.550582226	42.48698798	2.52483	1.505314815	2.255037561	0.609329638	0	1.915500362	0.389361451	0.686991824	1.917876812	1.369894609	18.75	5.099019514	14.27083333	4.784147336	0.750120244	0	0.85290138	2.657888716	5.099019514	0	37.93028688	4.080405867	4	5	1	2	-3.20E-16	0	1	1	1	0	-3.20E-16	0
1666510	0	1	41	UB	URL	24	left	1.131892613	0.566611616	1	1.412680025	171.167461	0.43345804	0.528817285	136.9318794	2.750961357	1.703274319	2.483040864	0.898085621	0	1.852875736	0.359008507	0.980295993	1.812836028	1.594407382	47.19927979	13.60147051	40.93270874	14.42923711	0.44992579	0	0.382777096	3.118791973	13.60147051	0	127.6606035	5.52318148	8	8	1	2	-3.20E-16	0	1	1	1	0	-3.20E-16	0
1666510	0	1	41	UB	URL	24	left	0.88190752	1.15775085	1	1.135396142	52.64545654	0.38620955	0.524766182	42.11572259	3.191645633	1.622428065	2.268432559	0.881153955	0	2.310491678	0.411892381	0.934159017	3.351103274	1.490094106	15.99975586	5.830951895	12.93313599	5.700651851	0.608412867	0	0.769896914	3.386240397	5.830951895	0	43.79470754	4.388914271	5	5	1	2	-3.20E-16	0	1	1	1	0	-3.20E-16	0
1668140	1	1	86	U	RIRS	28	bilateral	0.940276627	1.324549471	1	2.053473759	916.5187577	0.431211749	0.692035651	916.5187577	5.117264062	2.40847496	3.681724945	1.078546666	0	4.038717396	0.882745732	1.284987449	4.222139403	2.217657751	158	10.29563014	150.4166667	8.535688594	0.795385574	4.483519141	0.739732113	1.143249696	8.246211251	0.525267422	171.9638084	6.31412296	8.062257748	9.848857802	1	2	-3.20E-16	0	1	1	1	0	-3.20E-16	0
1690427	0	2	50	UB	URL	28	left	1.252036425	0.96349613	1	1.649777624	94.20498112	0.548449677	0.729377971	65.94463674	3.848150702	2.118006488	2.996543266	1.133714439	0	2.714436263	0.737526681	1.159052407	2.677536114	1.936084916	14.70025635	5.385164807	12.01687622	5.089672082	0.566314422	0	1	3.728172284	5.385164807	0	44.80098486	5.089672082	5	5	1	2	-3.20E-16	0	1	1	1	0	-3.20E-16	0
1690427	0	2	50	UB	URL	28	left	2.085162298	0.41602298	1	2.187682035	495.1581826	0.7750382	0.944838383	346.6167722	4.351316775	2.622441035	4.05441498	1.038808968	0	3.312507807	1.143085132	1.207804712	1.704576911	2.394600561	50.40087891	16.76305461	43.16741943	18.33133923	0.387289454	0	0.379043454	3.559560876	16.76305461	0	153.6570573	6.948374144	7	16	1	2	-3.20E-16	0	1	1	1	0	-3.20E-16	0
1691393	1	1	28	U	URL	28	right	1.963288718	1.016318309	1	1.907660254	1771.760906	0.826985419	1.14031891	1771.760906	6.14528223	2.793763434	4.777460482	0.886586034	0	5.258696196	1.94288025	1.085196864	2.956811316	2.421205046	227	10.48808848	218.4583333	9.009984944	0.838836078	5.246162286	0.763819822	0.957232609	8.246211251	0.582260938	209.1154404	6.882005099	9.486832981	10	1	2	-3.20E-16	0	1	1	1	0	-3.20E-16	0
1728723	0	2	56	UB	URL	26	left	0.673659103	1.021289719	1	1.292609842	55.56692006	0.269671058	0.404444254	44.45370562	2.625254727	1.589266842	2.24675608	1.066091032	0	1.559163695	0.226419809	1.099354483	2.877222957	1.516360539	17.60006714	6.708203933	14.13338725	6.470733155	0.584606357	0	0.674025907	3.421410402	6.708203933	0	48.35611814	4.361441782	5	6	1	2	-3.20E-16	0	1	1	1	0	-3.20E-16	0
1728723	0	2	56	UB	URL	26	left	0.941537107	0.66563481	1	1.3200321	279.5113314	0.377367555	0.462982249	223.6099181	2.580160521	1.623853242	2.361559271	0.980300625	0	1.599859896	0.269548323	1.033397718	1.893795845	1.538619846	84.80032349	20.22374842	75.73362223	22.19714988	0.380632684	0	0.375090899	3.002952555	20.22374842	0	227.4244744	8.325948897	7	20	1	2	-3.20E-16	0	1	1	1	0	-3.20E-16	0
1759445	0	2	45	UB	RIRS	23	left	1.057641711	0.428339002	1	1.595474964	213.7664889	0.433265884	0.54185074	171.0105817	2.863895091	1.856837795	2.741649757	0.971721889	0	1.892173202	0.376502194	1.063309775	1.785044847	1.75252515	49.59924316	16.2788206	42.33268738	17.0410018	0.432702503	0	0.352751311	3.206781997	16.2788206	0	135.7516998	6.011235731	5	15	1	2	-3.20E-16	0	1	1	1	0	-3.20E-16	0
1759445	0	2	45	UB	RIRS	23	left	1.00077619	0.802384193	1	1.204385245	57.39096821	0.452154871	0.565562381	45.91207399	3.096747489	1.737980804	2.530822443	0.936522184	0	2.160225305	0.429577016	1.015408957	2.316764239	1.609658429	15.19976807	5.830951895	11.93315125	5.6353315	0.603485808	0	0.772407768	3.506700549	5.830951895	0	41.84598803	4.352773828	5	5	1	2	-3.20E-16	0	1	1	1	0	-3.20E-16	0
1779921	0	1	30	UB	PCNL	29	right	0.766057746	0.5105881	1	1.285802224	27.48397735	0.304291295	0.403563116	21.98684638	2.286085469	1.401121422	1.901075433	0.782114894	0	1.503970575	0.218075889	0.814918607	2.094664726	1.321009217	11.1998291	5	8.333206177	4.740246897	0.644823079	0	0.794483596	3.69918606	5	0	30.82608012	3.766048403	4	4	1	2	-3.20E-16	0	1	1	1	0	-3.20E-16	0
1779921	0	1	30	UB	PCNL	29	right	0.699008359	0.214031537	1	1.27809437	87.32586066	0.274101269	0.32722605	69.85962254	1.881289146	1.334975813	1.830864552	0.776839173	0	1.104449972	0.136402219	0.829492334	1.655533811	1.282871078	39.19940186	13.60147051	33.13282776	14.419354	0.465580717	0	0.338324685	3.23397237	13.60147051	0	107.1506495	4.878423402	12	5	1	2	-3.20E-16	0	1	1	1	0	-3.20E-16	0
1780577	0	1	53	UB	URL	28	left	1.377316059	0.268279837	1	2.063619639	318.9309889	0.56514666	0.685280455	223.2555855	3.497659558	2.34495419	3.338690543	0.988851379	0	2.508808179	0.595995948	1.335570731	1.667294335	2.214229935	40.60070801	13.92838828	35.46728516	14.2659066	0.423107531	0	0.37081682	3.478756682	13.92838828	0	123.3820552	5.290038122	10	7	1	2	-3.20E-16	0	1	1	1	0	-3.20E-16	0
1780577	0	1	53	UB	URL	28	left	0.977202914	1.037207398	1	1.577353658	123.0729502	0.485389579	0.670409458	86.15256748	3.918897737	2.025446043	3.331752094	0.960780673	0	2.958117063	0.661916319	1.151411249	2.908211938	1.854862624	21.00036621	7.280109889	17.61697388	7.020436051	0.511141596	0	0.7813688	3.636071903	7.280109889	0	64.05658373	5.485549693	6	7	1	2	-3.20E-16	0	1	1	1	0	-3.20E-16	0
1830281	0	1	39	UB	URL	32	right	1.06225329	1.112639007	1	1.648149839	119.9566265	0.432064689	0.676417961	83.96378129	4.172794001	2.235663832	3.367552902	1.202423644	0	2.970370357	0.667798753	1.369938911	3.13447224	2.080959879	16.79882813	6.32455532	13.76570638	5.99343905	0.538159425	0	0.897576897	3.749502721	6.32455532	0	51.61455352	5.379572424	5	6	1	2	-3.20E-16	0	1	1	1	0	-3.20E-16	0
1830281	0	1	39	UB	URL	32	right	1.293030132	0.55238805	1	2.03299938	331.6029144	0.497739011	0.635422979	232.1058485	3.687716524	2.391085868	3.506834785	1.248023928	0	2.439692596	0.544545046	1.454094434	1.983126199	2.274367293	40.59716797	13	35.28920492	13.29192447	0.42285531	0	0.446786984	3.486676956	13	0	123.0420576	5.938658844	11	7	1	2	-3.20E-16	0	1	1	1	0	-3.20E-16	0
1849884	1	2	59	B	URL	23	right	1.30622312	0.347777891	1	2.109222543	2021.139962	0.516011115	0.64777534	2021.139962	4.262637294	2.303221504	3.138945842	1.021454409	0	3.241182885	0.568091889	1.251793254	2.174351094	2.176404698	381	32.63433774	362.125	33.72206265	0.522977546	4.365237844	0.176290714	1.297323381	27.29468813	0.129447534	469.7932295	5.944886509	32.24903099	7.071067812	1	2	-3.20E-16	0	1	1	1	0	-3.20E-16	0
1859495	1	1	71	U	RIRS	24	right	2.371645149	0.504427299	1	2.721305787	1957.18419	1.048872374	1.286637758	1957.18419	6.219539228	3.508466122	5.544020933	1.26112384	0	4.958415388	2.104252657	1.633801986	1.919707099	3.194539383	159	17.2626765	148.0833333	17.18839846	0.598307073	1.983244214	0.391554886	1.527769822	17.2626765	0.115382723	226.2372478	6.730201406	16.03121954	6.08276253	1	2	-3.20E-16	0	1	1	1	0	-3.20E-16	0
1960405	0	1	45	UB	URL	36	left	0.700786223	0.993305322	1	1.099843262	44.58222343	0.382879204	0.502671574	35.66523453	2.672889842	1.531807041	2.430046613	0.818579347	0	1.854310495	0.347780825	0.9284337	2.461067737	1.413736887	15.19976807	5.830951895	11.93315125	5.544698234	0.610173918	0	0.774739226	3.468263639	5.830951895	0	41.38731457	4.295695217	4	5	1	2	-3.20E-16	0	1	1	1	0	-3.20E-16	0
1960405	0	1	45	UB	URL	36	left	0.821142033	0.115684965	1	1.653950879	179.7816085	0.367152	0.444209908	143.8230922	2.482136914	1.663090767	2.260822306	0.805552155	0	1.676584759	0.248789134	0.966971236	1.654805247	1.586531363	51.99920654	17.20465053	44.13265991	18.9382081	0.422856537	0	0.318982451	3.236217542	17.20465053	0	142.8228882	6.04095604	12	7	1	2	-3.20E-16	0	1	1	1	0	-3.20E-16	0
2023234	1	1	39	KUB	RIRS	26	bilateral	0.869775949	2.429851486	1	2.378860784	1704.422278	0.378752413	0.686187886	1704.422278	7.598176653	2.716330507	3.06174487	1.284211697	0	6.313964956	1.242761723	1.439088693	10.07886176	2.477032438	231	13.6381817	221.5833333	12.65704006	0.601781748	1.993846638	0.925200123	1.328004101	13.60147051	0.157528666	294.2635754	11.71029502	12.04159458	13.03840481	1	2	-3.20E-16	0	1	1	1	0	-3.20E-16	0
2023234	1	1	39	KUB	RIRS	26	bilateral	0.371844214	3.779344324	1	2.431160524	3180.234712	0.164018623	0.363153208	3180.234712	7.237061828	2.604013104	2.784413314	1.369204015	0	5.867857813	0.51325075	1.956100111	21.39767716	2.503524215	469	19.41648784	454.8333333	18.72411335	0.509972053	1.997326288	0.859962108	1.233067883	19.41648784	0.106671341	560.8403754	16.10202799	19	16.03121954	1	2	-3.20E-16	0	1	1	1	0	-3.20E-16	0
2023234	1	1	39	KUB	RIRS	26	bilateral	1.287940234	1.263545705	1	2.559923158	4375.009635	0.627286412	1.032258306	4375.009635	6.687031826	3.223654274	5.372916153	1.287761005	0	5.399270821	1.868453724	1.581775542	3.682037907	2.91950221	421	18.13835715	408.2083333	15.60198981	0.67287334	4.221301715	0.652029112	0.968850679	17.20465053	0.270561753	395.4929208	10.17295157	15.13274595	12.04159458	1	2	-3.20E-16	0	1	1	1	0	-3.20E-16	0
2034412	1	1	22	U	PCNL	28	left	1.062082639	1.867883828	1	1.508893855	1550.37848	0.587089265	1.126340614	1550.37848	7.073504206	2.654651561	4.994643746	0.965410513	0	6.108093693	2.329015075	1.138781577	5.389874074	2.172132555	220	11.18033989	211.875	8.926301158	0.808048284	5.440679804	0.759771718	1.0038918	8.94427191	0.609511119	212.6995752	6.781951169	9.433981132	9.433981132	1	2	-3.20E-16	0	1	1	1	0	-3.20E-16	0
2151940	1	2	74	B	URL	29	right	1.539676921	0.06376072	1	2.717549631	1458.915904	0.616778899	0.753826658	1458.915904	4.247910341	2.862893076	3.884534011	1.276991066	0	2.970919274	0.741040614	1.594556219	1.692415863	2.730405858	178	16.18641406	168.0833333	15.36932838	0.653308307	3.092824322	0.360314366	1.34129527	16.15549442	0.201233538	225.44938	5.537789816	11.18033989	8.062257748	1	2	-3.20E-16	0	1	1	1	0	-3.20E-16	0
2164029	1	2	62	B	URL	28	right	2.224522398	0.438870456	1	2.448615523	422.8103167	0.973860397	1.204341227	295.972383	5.284216349	3.031753391	4.89687877	0.855810515	0	4.428405834	1.890492002	1.199328779	1.818477922	2.702043046	32.20056152	12.08304597	27.59214783	12.07282188	0.449852766	0	0.401425928	3.557557216	12.08304597	0	98.1606446	4.846343724	9	6	1	2	-3.20E-16	0	1	1	1	0	-3.20E-16	0
2289773	0	1	39	UB	PCNL	31	right	0.859248981	0.425820767	1	1.285621931	152.4753835	0.342042842	0.408527475	121.9784455	2.245171185	1.486535626	2.075300181	0.808615022	0	1.436556163	0.208219017	0.923380419	1.699956961	1.414768232	55.19915771	15.13274595	48.33259583	14.96821685	0.430100357	0	0.459002467	3.086746383	15.13274595	0	149.1904653	6.870448454	14	7	1	2	-3.20E-16	0	1	1	1	0	-3.20E-16	0
2289773	0	1	39	UB	PCNL	31	right	0.751022994	1.054304963	1	1.070772854	41.88821192	0.368276155	0.493743626	33.5100582	2.74362009	1.484803937	2.359433544	0.814162482	0	1.929457608	0.349271729	0.847869698	2.853538253	1.36212004	15.19976807	5.385164807	12.33314514	5.271572221	0.618412964	0	0.853737444	3.384653839	5.385164807	0	41.74342704	4.500538595	5	5	1	2	-3.20E-16	0	1	1	1	0	-3.20E-16	0
2394900	1	1	59	U	URL	26	left	2.047059165	0.86405589	1	2.695501423	1912.171943	0.891556553	1.221819792	1912.171943	6.841901139	3.435626655	5.506224514	1.196933242	0	5.644967897	2.215221606	1.57206162	2.669404245	3.09649946	162	13.3041347	153.875	11.81570874	0.736462804	3.077848093	0.545047935	1.225398333	12.36931688	0.26048781	188.5581686	6.440127644	13.15294644	7.280109889	1	2	-3.20E-16	0	1	1	1	0	-3.20E-16	0
2433073	1	2	53	U	URL	29	bilateral	2.599518397	0.601764498	1	2.921918133	1695.407586	1.117070868	1.4484753	1695.407586	6.842087922	3.727838984	6.175502737	1.084376386	0	5.757711536	2.871225614	1.468760635	2.131465439	3.32047555	122	9.110433579	115	7.557231622	0.778261756	4.734213555	0.710601264	1.277789028	7.615773106	0.626448122	146.9457382	5.370178341	8.062257748	7.615773106	1	2	-3.20E-16	0	1	1	1	0	-3.20E-16	0
2462887	1	1	68	U	PCNL	27	right	1.938526806	0.931310577	1	2.409684085	2416.996985	0.83836827	1.175852545	2416.996985	6.309656506	3.207038128	5.452400394	1.092131927	0	5.217524579	2.088756554	1.393812682	2.775225226	2.862924553	235	14.45683229	224.2083333	12.62932463	0.703592611	5.068143781	0.484816983	1.131389831	9.486832981	0.401299668	253.6670284	6.122911065	8.062257748	13.89244399	1	2	-3.20E-16	0	1	1	1	0	-3.20E-16	0
2581969	1	1	53	U	URL	26	right	1.5317445	0.364226509	1	2.126004736	495.120862	0.599929302	0.76945477	495.120862	4.052377153	2.442398737	3.678377449	0.878399978	0	3.173977175	0.81283601	1.22036467	1.899617512	2.269906514	83	7.483314774	76.625	6.71303956	0.801621016	3.591671936	0.75834087	1.420337437	7.211102551	0.535029163	108.8333561	5.090772263	7.280109889	6.32455532	1	2	-3.20E-16	0	1	1	1	0	-3.20E-16	0
2599272	1	2	63	U	URL	28	right	1.414142325	0.479773127	1	2.232230164	2740.08992	0.576172165	0.732921648	2740.08992	4.329426379	2.492660391	3.580132621	1.111294616	0	3.218131763	0.735415643	1.350831151	2.115287442	2.340499986	441	20.09975124	425.5416667	19.00564945	0.659659846	5.165127376	0.387045138	0.974653048	9.486832981	0.271768002	414.7554826	7.356044203	10.44030651	19.20937271	1	2	-3.20E-16	0	1	1	1	0	-3.20E-16	0
2947423	1	1	81	U	RIRS	27	left	1.065729733	0.948033942	1	2.320055173	1164.771825	0.448982171	0.658777072	1164.771825	5.319758444	2.456641442	3.310466108	0.968605926	0	4.351152519	0.733281995	1.272502595	4.360390764	2.302564914	193	11.44552314	184.375	10.48415765	0.743816563	3.227201722	0.773025311	1.142310762	11.40175425	0.307816978	210.6135468	8.10451923	9.219544457	11.04536102	1	2	-3.20E-16	0	1	1	1	0	-3.20E-16	0
3038773	0	1	33	UB	URL	29	right	1.272559287	0.410337093	1	1.855806035	297.4119197	0.513105385	0.624699203	60374.6197	3.237274615	2.122790901	3.038014879	1.054001971	0	2.183272644	0.500030819	1.225270852	1.722580876	2.001551995	13398	203.4453244	11807.83333	14.66045567	0.345864383	0	0.409443542	0.614028052	14.2126704	0	7250.340905	6.002628904	203.1575743	203.0886506	1	2	-3.20E-16	0	1	1	1	0	-3.20E-16	0
3038773	0	1	33	UB	URL	29	right	0.836868795	1.005703671	1	1.543694473	79.74268301	0.327933215	0.528842163	16187.76465	3.280596946	1.862007834	2.727375176	1.029145258	0	2.251451689	0.426422524	1.131662209	2.876513535	1.743746154	4669	203.0837266	3738.583333	6.06488877	0.32238546	0	0.835958245	0.966509935	6.708203933	0	3613.377936	5.069993775	203.039405	203.061567	1	2	-3.20E-16	0	1	1	1	0	-3.20E-16	0
3233915	0	1	57	UB	URL	30	left	1.017541043	0.773344031	1	1.84501927	88.95450889	0.491242535	0.649786915	62.26924209	3.733834926	2.223042321	3.361124717	1.222752352	0	2.511082575	0.608144042	1.266705103	2.360167599	2.08177163	12.60021973	5.385164807	9.9168396	5.052807556	0.575294517	0	0.914106089	3.912636125	5.385164807	0	38.80098486	4.618802154	5	5	1	2	-3.20E-16	0	1	1	1	0	-3.20E-16	0
3233915	0	1	57	UB	URL	30	left	1.043814221	0.626687599	1	1.798213522	331.2985398	0.402718416	0.520828003	231.913022	3.266070011	2.047840912	2.967796918	1.180228273	0	2.085841738	0.380063064	1.262561394	2.131109817	1.95284135	55.30096436	18.02775638	48.24250793	18.9327401	0.384898286	0	0.284471981	3.451396504	18.02775638	0	166.5040232	5.385834078	18	5	1	2	-3.20E-16	0	1	1	1	0	-3.20E-16	0
3251427	0	1	45	UB	PCNL	28	left	1.093666103	0.883489041	1	1.798320162	213.8987641	0.465931319	0.648971455	149.7186906	3.870154695	2.133316089	3.260285114	1.092535185	0	2.77761951	0.633518528	1.146302023	2.732375809	1.979272343	32.89770508	13.60147051	27.41475423	13.64324244	0.436612827	0	0.3722628	3.67332636	13.60147051	0	100.7033394	5.078871629	5	11	1	2	-3.20E-16	0	1	1	1	0	-3.20E-16	0
3251427	0	1	45	UB	PCNL	28	left	0.672399308	1.312172167	1	1.385702693	82.43036715	0.34311823	0.537514405	57.69723209	3.591580933	1.815823418	2.815653961	0.921052475	0	2.670528457	0.457016037	1.15189558	3.73365742	1.685288892	17.4987793	6.708203933	14.46565755	6.402487289	0.539251489	0	0.764864538	3.680555561	6.708203933	0	53.24165635	4.897035482	5	6	1	2	-3.20E-16	0	1	1	1	0	-3.20E-16	0
3286719	1	1	38	U	RIRS	27	left	1.260268501	0.814841636	1	1.751931768	474.6956289	0.494960215	0.67506196	474.6956289	3.690374785	2.116190126	3.403355366	0.965700823	0	2.724673962	0.686508444	1.071110401	2.400134336	1.947242205	106	8.774964387	99.83333333	6.898262848	0.805987189	3.957604988	0.824800122	1.293393861	7.211102551	0.573710378	129.1238204	5.689688036	6.708203933	8.544003745	1	2	-3.20E-16	0	1	1	1	0	-3.20E-16	0
3342973	1	2	43	UB	URL	31	right	0.925821443	0.792965629	1	2.034822886	2393.743789	0.412580112	0.594095833	2393.743789	4.342504551	2.194626595	3.092624076	0.86838507	0	3.474119482	0.571702789	1.147614581	3.312541537	2.060262873	497	15.29705854	485.8333333	13.64268635	0.775862084	6.087096689	0.630915602	0.79287336	13.92838828	0.446180212	385.2043074	8.607383678	13	13.15294644	1	2	-3.20E-16	0	1	1	1	0	-3.20E-16	0
3342973	1	2	43	UB	URL	31	right	1.115674952	0.741047211	1	1.774440186	212.065866	0.497348774	0.693938085	212.065866	3.871798465	2.220757602	3.413760157	1.044885762	0	2.826912703	0.703652761	1.133603369	2.359210748	2.056237235	43	7.348469228	38.375	6.79968275	0.808704561	1.994561084	0.598380343	1.772874944	7.280109889	0.293331492	68.03407599	4.068796497	4.123105626	7.071067812	1	2	-3.20E-16	0	1	1	1	0	-3.20E-16	0
3369240	1	1	62	U	URL	41	bilateral	0.767180833	1.172448406	1	1.214066224	282.445679	0.334290456	0.484232703	282.445679	2.984938097	1.560409095	2.480492403	0.77524983	0	2.209688267	0.355779802	0.915418768	3.314905446	1.441907328	116	9.695359715	109.5	8.338961973	0.810918051	3.759245699	0.637889091	1.246529183	8.544003745	0.450804994	136.4949455	5.319332875	6.708203933	9.219544457	1	2	-3.20E-16	0	1	1	1	0	-3.20E-16	0
3369240	1	1	62	U	URL	41	bilateral	1.052799152	0.629156602	1	1.166026149	107.522399	0.463390785	0.564414294	107.522399	2.834349237	1.639530413	2.331630682	0.84463387	0	1.989715367	0.390567261	0.882889636	1.961716176	1.515748236	40	6.480740698	35.79166667	5.692884402	0.819733467	1.971317772	0.790362344	1.790128268	5.830951895	0.346277499	64.07167427	4.499441457	5.099019514	5.099019514	1	2	-3.20E-16	0	1	1	1	0	-3.20E-16	0
3372379	0	1	30	UB	RIRS	29	left	0.542618839	0.927862615	1	1.138557239	36.13232832	0.275632601	0.385181686	45.1654104	2.359760867	1.379021933	2.028052104	0.810030539	0	1.549730327	0.220449285	0.812662731	2.679012823	1.296631099	23.75	6.08276253	18.95833333	5.384505513	0.718994217	0	0.865348613	2.522466122	6.08276253	0	47.82175356	4.659474379	5	6	1	2	-3.20E-16	0	1	1	1	0	-3.20E-16	0
3372379	0	1	30	UB	RIRS	29	left	0.639905744	0.480777082	1	1.303347434	130.4422805	0.253342299	0.322316867	163.0528506	2.094662355	1.427641633	1.900801344	0.864883151	0	1.229779204	0.136820381	0.975357499	1.884048135	1.37889095	80	16.64331698	69.89583333	16.52882229	0.537139654	0	0.308174883	2.185645957	16.64331698	0	152.7675455	5.09376788	7	7	1	2	-3.20E-16	0	1	1	1	0	-3.20E-16	0
3405632	1	2	57	U	RIRS	25	bilateral	1.174439204	0.818887717	1	1.5696076	824.7593608	0.557449522	0.732448124	824.7593608	3.740837944	2.067211785	3.428558182	0.84107808	0	2.899759865	0.757153077	1.018737505	2.370395818	1.87515639	193	9.110433579	186.125	7.567760686	0.859282561	5.626790955	0.866464413	0.985704085	8.062257748	0.743521259	183.4641729	6.557195317	7.810249676	8.602325267	1	2	-3.20E-16	0	1	1	1	0	-3.20E-16	0
3413811	0	1	31	UB	RIRS	29	left	0.656233758	0.477871363	1	1.727612034	180.8887869	0.308991708	0.408181444	126.6243589	2.840899681	1.902045146	2.598757019	1.100542547	0	1.740357134	0.234754233	1.256826848	2.198553581	1.839299188	35.00061035	14.56021978	28.46716309	16.78873008	0.417357798	0	0.324557177	3.794846347	14.56021978	0	108.0285098	5.448902848	14	5	1	2	-3.20E-16	0	1	1	1	0	-3.20E-16	0
3413811	0	1	31	UB	RIRS	29	left	1.220299013	0.891950969	1	1.366149665	86.53287228	0.502084605	0.754698983	60.5740669	3.84896754	1.983258021	3.067148504	0.690738932	0	3.158228608	0.802842629	0.90258406	2.634433734	1.769313355	15.40026855	6.32455532	12.54188538	6.044641631	0.552979826	0	0.766126265	3.76403709	6.32455532	0	47.20812173	4.630958715	5	6	1	2	-3.20E-16	0	1	1	1	0	-3.20E-16	0
3415731	0	1	28	UB	URL	28	right	0.919712262	0.446517543	1	1.467498923	249.3219242	0.350641601	0.425894781	311.6524053	2.519580234	1.70267206	2.348445061	1.02303108	0	1.496549153	0.229380219	1.090169652	1.733932764	1.633925311	107.5	19.20937271	93.95833333	21.42631846	0.494583107	0	0.328647665	2.150798598	19.20937271	0	202.0854516	7.041709535	10	10	1	2	-3.20E-16	0	1	1	1	0	-3.20E-16	0
3415731	0	1	28	UB	URL	28	right	0.839268902	0.876708006	1	1.277467837	46.995081	0.331247885	0.449737513	58.74385125	2.627053123	1.615808724	2.230194439	1.027902956	0	1.599150167	0.266920698	1.061983854	2.457813848	1.530985675	22.5	5.385164807	18.02083333	5.076445469	0.742128474	0	0.878945356	2.485497931	5.385164807	0	44.79074396	4.461918168	5	5	1	2	-3.20E-16	0	1	1	1	0	-3.20E-16	0
3415739	0	2	33	UB	RIRS	28	left	0.021094905	0.268125369	1	0.953607041	81.28015564	0.008318794	0.011193261	65.02375244	0.988046262	0.95564647	0.972558956	0.926744794	0	0.061301468	0.00017929	0.940525556	2.407740274	0.95555266	71.19959259	19.20937271	62.33297666	20.7204218	0.394092714	0	0.379355397	3.094898635	19.20937271	0	192.9142444	7.860403835	12	11	1	2	-3.20E-16	0	1	1	1	0	-3.20E-16	0
3415739	0	2	33	UB	RIRS	28	left	0.955674309	0.733820111	1	1.274193312	49.87195876	0.431161026	0.565301294	39.89733871	2.848726863	1.712788555	2.558887497	0.91923046	0	1.929496404	0.427611757	0.957796954	2.130091776	1.583045443	13.59992218	5.385164807	10.73327192	5.181899763	0.631112499	0	0.779868624	3.473761248	5.385164807	0	37.28482405	4.04120104	4	5	1	2	-3.20E-16	0	1	1	1	0	-3.20E-16	0
3422585	1	2	58	U	URL	27	left	1.223965854	0.706500165	1	1.869360508	725.6473393	0.503119548	0.657861542	725.6473393	3.862254133	2.199465601	3.35649612	1.065643496	0	2.796610638	0.613400944	1.22881107	2.371965722	2.055297542	150	10.48808848	142.0416667	8.675139933	0.767033265	4.892156763	0.642502519	1.208364633	7.615773106	0.563928283	171.6381264	5.573799263	7.810249676	10.29563014	1	2	-3.20E-16	0	1	1	1	0	-3.20E-16	0
3432156	0	2	83	UB	RIRS	26	right	1.099333918	0.839938608	1	1.98082935	107.3714583	0.563716964	0.753050728	75.1613315	4.157341532	2.442351534	3.759999156	1.319383066	0	2.837958466	0.816129663	1.403107924	2.348185643	2.269130088	12.60021973	5.385164807	9.9168396	5.258737585	0.580877818	0	0.811744154	3.875028516	5.385164807	0	38.42803624	4.268749492	4	5	1	2	-3.20E-16	0	1	1	1	0	-3.20E-16	0
3432156	0	2	83	UB	RIRS	26	right	1.922953976	0.43713661	1	2.007766978	475.5253292	0.776362854	0.911435737	332.8735352	4.19810473	2.587960558	3.908438165	1.09707021	0	3.10103452	1.028609064	1.289867512	1.677773922	2.380951655	49.7008667	16.1245155	43.51742554	16.55230835	0.396024644	0	0.361611575	3.471689268	16.1245155	0	151.0789792	5.985506289	7	11	1	2	-3.20E-16	0	1	1	1	0	-3.20E-16	0
3434433	0	1	48	UB	RIRS	31	left	0.833996586	0.840734819	1	1.626431556	74.7090988	0.459213355	0.628773485	52.29272126	3.522395556	2.037278942	3.07316784	1.080530014	0	2.441865542	0.570200143	1.111021812	2.472665432	1.892169481	12.59912109	5.385164807	9.915974935	5.258737585	0.580852096	0	0.811744154	3.875312746	5.385164807	0	38.42750406	4.268749492	5	4	1	2	-3.20E-16	0	1	1	1	0	-3.20E-16	0
3434433	0	1	48	UB	RIRS	31	left	1.103643527	0.66803998	1	1.741459253	182.9988969	0.460258377	0.620262355	128.0902923	3.487497993	2.062956204	3.143840227	1.027389363	0	2.46010863	0.531028472	1.166167004	2.213087344	1.929963685	30.09790039	11.40175425	25.6648763	11.80751389	0.456735046	0	0.407284899	3.589550453	11.40175425	0	92.12536836	4.809022098	7	6	1	2	-3.20E-16	0	1	1	1	0	-3.20E-16	0
3452489	0	2	59	UB	PCNL	34	left	1.3057125	0.894877579	1	1.890472131	119.9769804	0.528718088	0.802167367	83.978028	4.299885511	2.335272812	3.424774736	1.09143712	0	3.208448391	0.906205739	1.223207109	2.571834342	2.132438362	15.39892578	6.08276253	12.36580404	5.544263895	0.547403095	0	0.925317357	3.820346515	6.08276253	0	47.24165635	5.130203612	5	5	1	2	-3.20E-16	0	1	1	1	0	-3.20E-16	0
3452489	0	2	59	UB	PCNL	34	left	1.404700403	0.540348131	1	2.003629723	300.0655439	0.648772655	0.789871014	210.0312291	3.906160871	2.44975731	3.768584462	1.073265594	0	2.832895278	0.81404946	1.328265816	1.908092092	2.277556018	34.99755859	12.80624847	30.21455892	13.29853071	0.438688986	0	0.372538788	3.539337474	12.80624847	0	106.9395207	4.954218509	7	6	1	2	-3.20E-16	0	1	1	1	0	-3.20E-16	0
3457223	0	1	33	UB	URL	32	right	0.71852743	1.09832839	1	1.137441738	53.18498193	0.315700172	0.44980537	42.54733631	2.835264139	1.554830916	2.247342798	1.00866242	0	1.82660172	0.277719616	1.047926745	3.015108839	1.462798538	17.59973145	5.830951895	14.33311462	5.502816709	0.596392692	0	0.903655845	3.338143124	5.830951895	0	47.84598803	4.972652484	5	5	1	2	-3.20E-16	0	1	1	1	0	-3.20E-16	0
3457223	0	1	33	UB	URL	32	right	0.877511129	0.738347544	1	1.299708025	116.8064204	0.336535141	0.443320193	93.4437105	2.631688101	1.629322366	2.370779448	0.941092677	0	1.690595424	0.261764077	1.060253909	2.141764035	1.546908949	35.19946289	11.70469991	30.13287354	11.55754852	0.487915301	0	0.44364594	3.185122721	11.70469991	0	95.97690014	5.127459482	6	9	1	2	-3.20E-16	0	1	1	1	0	-3.20E-16	0
3485631	0	1	43	UB	URL	21	right	0.893683148	1.068206567	1	1.268087764	150.3287366	0.352663493	0.48548549	120.2634481	3.049447221	1.609930051	2.255128884	0.911744178	0	2.137703043	0.347990375	0.949710605	3.199215209	1.497960078	46.400177	13.15294644	40.33348719	13.39103892	0.454457953	0	0.436151575	3.102905092	13.15294644	0	125.1509828	5.84052272	6	12	1	2	-3.20E-16	0	1	1	1	0	-3.20E-16	0
3485631	0	1	43	UB	URL	21	right	0.826726985	1.260618413	1	1.200031698	56.37577362	0.371049329	0.529421059	56.37577362	3.156470673	1.638462892	2.399665001	0.964324991	0	2.192145682	0.411275689	0.988283151	3.351609716	1.507741675	21	5.830951895	16.91666667	5.602338368	0.662954112	0	0.838978372	2.841596385	5.830951895	0	48.07033885	4.700240723	5	5	1	2	-3.20E-16	0	1	1	1	0	-3.20E-16	0
3486458	0	1	40	UB	RIRS	28	left	1.731601714	0.068245628	1	2.246689308	350.6473059	0.663882952	0.803305764	350.6473059	3.751316638	2.480263518	3.524414955	0.934074849	0	2.81724179	0.825470702	1.084567729	1.609480887	2.307864038	57	16.1245155	48.41666667	15.83896644	0.493901841	0	0.332885809	2.686448488	16.1245155	0	130.0688809	5.272567155	5	15	1	2	-3.20E-16	0	1	1	1	0	-3.20E-16	0
3486458	0	1	40	UB	RIRS	28	left	1.199282152	0.607097956	1	1.583067768	76.5888923	0.527638519	0.667171182	76.5888923	3.303805834	1.95689668	2.873965219	0.904539228	0	2.399266605	0.593429077	0.957074275	2.118989398	1.798892864	20	5.830951895	15.66666667	5.656854249	0.665009143	0	0.790569415	2.906236639	5.830951895	0	45.53104068	4.472135955	5	4	1	2	-3.20E-16	0	1	1	1	0	-3.20E-16	0
[truncated: 1,367 more columns]
